# Supplementary material for: Semantic Particularity Measure for Functional Characterization of Gene Sets Using Gene Ontology
Source: PLoS One. 2014 Jan 28;9(1):e86525. doi: 10.1371/journal.pone.0086525 (PMC3904913; doi:10.1371/journal.pone.0086525)
Supplement: File S1 — Complete results for the case 2 about Homo sapiens aquaporin-mediated transport. (ZIP) [file pone.0086525.s001.zip]

Archive with 6 entries (6 files):
- Case2_IC_BP.txt
- Case2_IC_CC.txt
- Case2_IC_MF.txt
- Case2_SV_BP.txt
- Case2_SV_CC.txt
- Case2_SV_MF.txt
