# Supplementary material for: Semantic Particularity Measure for Functional Characterization of Gene Sets Using Gene Ontology
Source: PLoS One. 2014 Jan 28;9(1):e86525. doi: 10.1371/journal.pone.0086525 (PMC3904913; doi:10.1371/journal.pone.0086525)
Supplement: File S1 — Complete results for the case 2 about Homo sapiens aquaporin-mediated transport. (ZIP) [file pone.0086525.s001.zip › Case2_IC_BP.txt]

gene1	gene2	branch	sim	par1	par2
AVP	AQP9	BP	0.548	0.71	0.315
PRKACB	RAB11A	BP	0.616	0.541	0.367
PRKAR1A	GNGT1	BP	0.586	0.686	0.439
PRKAR1B	GNG13	BP	0.619	0.638	0.245
AQP8	GNG4	BP	0.241	0.751	0.762
ADCY2	ADCY4	BP	Inf	0.0	0.0
ADCY1	PRKAR1B	BP	0.83	0.317	0.07
RAB11FIP2	GNG5	BP	0.062	1.0	1.0
GNG5	GNG11	BP	1.088	0.096	0.0
PRKACG	GNG3	BP	0.722	0.507	0.084
ADCY7	AQP2	BP	0.434	0.657	0.796
ADCY6	GNG7	BP	Inf	0.483	0.246
AQP10	ADCY1	BP	0.342	0.216	0.859
ADCY5	PRKAR1A	BP	0.783	0.286	0.348
GNGT2	ADCY5	BP	0.682	0.1	0.821
GNB1	ADCY8	BP	0.704	0.58	0.485
AQP7	AQP8	BP	0.61	0.628	0.363
PRKACA	GNG8	BP	0.622	0.746	0.099
RAB11FIP2	PRKAR2B	BP	0.279	0.275	0.854
PRKAR2B	ADCY9	BP	0.802	0.291	0.14
AVP	GNB4	BP	0.387	0.924	0.129
GNB2	ADCY6	BP	0.818	0.127	0.604
ADCY4	GNG10	BP	0.83	0.545	0.127
AQP8	GNG3	BP	0.242	0.751	0.75
GNG11	GNB4	BP	0.937	0.197	0.0
RAB11FIP2	GNG2	BP	0.054	1.0	1.0
GNB4	ADCY3	BP	0.637	0.0	0.751
ADCY3	PRKACA	BP	0.748	0.17	0.518
PRKAR2A	RAB11A	BP	0.609	0.406	0.405
ADCY1	ADCY1	BP	1	0.0	0.0
AQP7	GNB1	BP	0.344	0.661	0.797
AVPR2	AQP8	BP	0.331	0.817	0.424
GNG12	AQP2	BP	0.322	0.469	0.893
ADCY3	GNG11	BP	0.77	0.647	0.148
GNG12	AVP	BP	0.467	0.164	0.882
AVPR2	AQP7	BP	0.535	0.571	0.409
AQP7	AQP1	BP	Inf	0.161	0.785
AQP8	AQP5	BP	0.563	0.445	0.703
RAB11FIP2	RAB11FIP2	BP	1.025	0.0	0.0
GNG8	GNG10	BP	1.063	0.056	0.0
GNB1	MIP	BP	0.346	0.88	0.662
PRKACB	ADCY8	BP	0.856	0.272	0.106
PRKACG	GNGT1	BP	0.597	0.657	0.49
GNB2	RAB11A	BP	0.416	0.519	0.834
ADCY3	GNGT1	BP	0.689	0.683	0.528
AQP1	GNG10	BP	0.375	0.91	0.18
ADCY4	AQP8	BP	0.433	0.731	0.301
PRKAR2B	GNG7	BP	0.621	0.509	0.245
GNG4	AQP2	BP	0.329	0.525	0.875
GNG12	AQP9	BP	0.296	0.459	0.872
PRKACB	GNG11	BP	0.68	0.688	0.039
GNB2	PRKAR2A	BP	0.718	0.092	0.522
GNB1	ADCY6	BP	0.739	0.403	0.314
GNB1	GNB3	BP	0.805	0.623	0.082
GNB5	AQP8	BP	0.156	0.794	0.935
GNB3	AQP5	BP	0.229	0.799	0.88
AQP1	GNG8	BP	0.391	0.897	0.161
MIP	AQP7	BP	0.633	0.392	0.573
AQP2	AQP4	BP	0.73	0.499	0.214
AQP4	AQP8	BP	0.508	0.654	0.179
ADCY1	PRKAR1A	BP	0.81	0.266	0.286
AQP11	GNG2	BP	0.149	0.867	0.945
PRKACA	AQP7	BP	0.471	0.692	0.217
RAB11A	AQP4	BP	0.55	0.58	0.623
GNG13	ADCY2	BP	0.702	0.194	0.632
GNGT1	GNG4	BP	0.615	0.647	0.492
ADCY4	AQP3	BP	0.424	0.714	0.681
MYO5B	AQP5	BP	0.649	0.062	0.703
GNG2	MYO5B	BP	0.049	1.0	1.0
AQP9	PRKACB	BP	0.558	0.486	0.593
AQP3	GNB4	BP	0.173	0.939	0.758
GNB3	PRKAR2B	BP	0.635	0.134	0.6
GNG8	GNG2	BP	0.802	0.133	0.416
GNG5	ADCY9	BP	0.827	0.127	0.545
AQP5	GNG2	BP	0.243	0.849	0.858
AQP9	AQP7	BP	0.722	0.43	0.246
GNG4	PRKAR2A	BP	0.636	0.22	0.556
AVPR2	GNGT2	BP	0.632	0.815	0.174
GNG12	GNGT1	BP	0.623	0.351	0.647
MIP	AQP11	BP	0.441	0.824	0.778
PRKACG	GNG10	BP	0.697	0.619	0.093
GNB3	AQP3	BP	0.265	0.671	0.849
AQP5	ADCY9	BP	0.358	0.67	0.8
GNG2	GNGT2	BP	0.624	0.739	0.372
ADCY5	RAB11A	BP	0.584	0.712	0.591
GNG8	ADCY6	BP	0.803	0.079	0.604
AVPR2	PRKAR2B	BP	0.62	0.443	0.519
MIP	GNG12	BP	0.33	0.848	0.781
AQP4	GNB5	BP	0.163	0.965	0.718
GNB3	AQP8	BP	0.222	0.763	0.751
GNGT1	GNG3	BP	0.756	0.615	0.393
RAB11FIP2	AQP4	BP	0.387	0.275	0.816
MYO5B	AQP2	BP	0.334	0.062	0.895
ADCY7	ADCY4	BP	Inf	0.014	0.0
ADCY6	RAB11FIP2	BP	0.267	0.892	0.412
AQP8	AVP	BP	0.306	0.136	0.861
AQP3	PRKACA	BP	0.407	0.362	0.666
GNGT2	AQP3	BP	0.275	0.604	0.881
AQP9	AQP8	BP	0.653	0.636	0.0
AQP6	GNB5	BP	0.047	1.0	1.0
PRKAR1B	PRKAR1B	BP	1.033	0.0	0.0
GNGT1	GNGT1	BP	1.085	0.0	0.0
AVPR2	GNG10	BP	0.619	0.773	0.287
AQP3	AQP8	BP	0.588	0.682	0.257
AQP4	AQP6	BP	0.49	0.742	0.394
GNG11	GNAS	BP	0.554	0.0	0.853
GNG8	ADCY1	BP	0.759	0.115	0.637
AQP8	AQP11	BP	0.42	0.894	0.89
PRKACG	AQP5	BP	0.342	0.722	0.501
GNG4	GNB3	BP	0.904	0.217	0.164
PRKAR1B	GNG4	BP	0.633	0.534	0.2
GNG12	ADCY4	BP	0.732	0.0	0.621
ADCY7	PRKAR2A	BP	0.884	0.203	0.072
GNAS	GNB5	BP	0.458	0.942	0.0
PRKACG	AVPR2	BP	0.685	0.448	0.434
GNGT2	AQP8	BP	0.158	0.9	0.935
AQP6	GNB2	BP	0.155	0.904	0.872
GNB4	GNGT1	BP	0.494	0.478	0.788
AQP6	PRKACG	BP	0.271	0.424	0.79
GNGT2	GNB4	BP	0.639	0.665	0.622
ADCY3	AQP3	BP	0.43	0.727	0.681
GNG2	PRKACG	BP	0.587	0.38	0.67
GNG8	GNAS	BP	0.687	0.045	0.771
GNB2	AQP9	BP	0.297	0.507	0.872
GNG8	ADCY8	BP	0.799	0.079	0.577
GNAS	GNG12	BP	0.538	0.822	0.018
GNB3	MYO5B	BP	0.051	1.0	1.0
RAB11A	PRKACA	BP	0.661	0.232	0.577
ADCY1	GNG5	BP	0.742	0.669	0.127
AQP2	GNG11	BP	0.26	0.922	0.552
PRKAR1A	PRKAR2A	BP	0.9	0.331	0.0
ADCY3	ADCY4	BP	Inf	0.033	0.0
GNG8	GNGT1	BP	0.768	0.301	0.56
PRKAR1B	GNG3	BP	0.749	0.442	0.092
GNB3	PRKAR2A	BP	0.717	0.154	0.491
AQP7	GNG3	BP	0.34	0.769	0.618
GNG8	GNG3	BP	1.04	0.056	0.081
AVPR2	AVPR2	BP	1	0.0	0.0
AQP11	PRKACA	BP	0.219	0.419	0.91
PRKAR1A	PRKACB	BP	0.883	0.219	0.176
GNGT1	GNB2	BP	0.76	0.615	0.337
AQP5	GNGT2	BP	0.24	0.915	0.789
AVPR2	GNG2	BP	0.606	0.693	0.506
GNB5	AQP2	BP	0.196	0.593	0.966
GNG2	GNB3	BP	0.827	0.371	0.15
GNG12	PRKAR1B	BP	0.652	0.071	0.589
GNG12	GNG7	BP	0.849	0.0	0.484
GNG11	ADCY6	BP	0.795	0.148	0.659
AQP1	AQP5	BP	Inf	0.805	0.119
AQP5	AQP6	BP	0.794	0.456	0.266
ADCY6	PRKACA	BP	0.743	0.238	0.518
AQP11	AQP5	BP	0.497	0.658	0.829
ADCY3	AQP11	BP	0.19	0.956	0.84
RAB11A	GNAS	BP	0.612	0.372	0.658
ADCY4	ADCY5	BP	Inf	0.0	0.167
ADCY3	PRKAR1A	BP	0.822	0.155	0.348
GNG4	ADCY7	BP	0.691	0.217	0.654
PRKAR1A	GNG3	BP	0.674	0.614	0.061
ADCY2	PRKACA	BP	0.744	0.14	0.518
PRKAR2A	ADCY6	BP	0.88	0.072	0.244
AQP9	AVPR2	BP	0.53	0.673	0.651
GNG13	AQP10	BP	0.157	0.908	0.851
ADCY1	GNG7	BP	Inf	0.551	0.152
ADCY6	AQP3	BP	0.467	0.678	0.552
GNB1	PRKACA	BP	0.614	0.513	0.674
ADCY9	GNG11	BP	0.803	0.607	0.148
ADCY4	PRKAR1B	BP	0.88	0.158	0.099
GNG13	PRKAR1A	BP	0.508	0.333	0.811
AVPR2	MIP	BP	0.492	0.771	0.432
ADCY6	GNGT1	BP	0.67	0.733	0.528
GNG4	GNG5	BP	0.922	0.217	0.082
ADCY9	PRKAR2A	BP	0.901	0.146	0.072
AQP1	AQP10	BP	0.387	0.939	0.216
PRKACA	MIP	BP	0.338	0.851	0.333
PRKACG	ADCY8	BP	0.816	0.24	0.211
GNB3	ADCY5	BP	0.78	0.043	0.648
PRKAR2A	PRKACB	BP	0.934	0.0	0.262
ADCY4	GNB1	BP	0.713	0.447	0.58
PRKAR1A	GNG8	BP	0.666	0.692	0.087
MYO5B	GNG11	BP	0.052	1.0	1.0
MYO5B	ADCY4	BP	0.308	0.209	0.86
GNG4	ADCY2	BP	0.714	0.217	0.621
ADCY1	GNB5	BP	0.589	0.892	0.3
GNGT2	PRKAR2A	BP	0.58	0.321	0.722
GNG12	GNG12	BP	1	0.0	0.0
AQP3	AQP2	BP	0.686	0.245	0.563
ADCY8	ADCY1	BP	Inf	0.0	0.158
RAB11A	PRKAR1B	BP	0.597	0.402	0.41
PRKAR2A	GNG13	BP	0.615	0.672	0.333
GNG10	RAB11A	BP	0.416	0.519	0.834
GNG3	ADCY2	BP	0.849	0.082	0.424
GNG3	ADCY7	BP	0.856	0.082	0.477
GNG3	PRKACA	BP	0.644	0.073	0.69
AQP3	PRKAR2A	BP	0.506	0.516	0.488
GNGT1	AQP2	BP	0.435	0.471	0.77
GNB3	PRKACB	BP	0.712	0.097	0.615
PRKACG	ADCY3	BP	0.828	0.24	0.197
PRKAR2B	MIP	BP	0.404	0.792	0.38
AVP	GNG7	BP	Inf	0.77	0.209
AVPR2	PRKAR2A	BP	0.667	0.463	0.358
ADCY9	GNG2	BP	0.689	0.569	0.354
ADCY1	AQP11	BP	0.213	0.925	0.633
GNB2	GNG10	BP	1.11	0.0	0.0
AQP1	ADCY4	BP	Inf	0.775	0.349
GNAS	AQP9	BP	0.525	0.703	0.445
GNG5	AQP1	BP	0.375	0.18	0.91
GNGT2	AQP10	BP	0.155	0.928	0.921
PRKACB	ADCY9	BP	0.866	0.272	0.056
GNG11	GNG7	BP	0.907	0.148	0.47
PRKAR2A	GNG8	BP	0.705	0.522	0.133
PRKACB	ADCY5	BP	0.841	0.272	0.225
ADCY2	PRKAR2A	BP	0.89	0.146	0.072
GNAS	GNG2	BP	0.609	0.677	0.087
GNB3	GNG7	BP	0.919	0.043	0.392
GNG10	ADCY9	BP	0.827	0.127	0.545
GNB5	GNGT2	BP	1.073	0.0	0.452
ADCY7	GNB4	BP	0.647	0.75	0.0
AQP8	GNG13	BP	0.247	0.751	0.743
GNB4	GNB1	BP	0.592	0.0	0.792
ADCY2	GNB1	BP	0.713	0.447	0.58
AQP3	AQP10	BP	0.55	0.794	0.216
MYO5B	GNGT1	BP	0.348	0.707	0.919
ADCY4	GNGT1	BP	0.694	0.667	0.528
GNAS	AQP2	BP	0.484	0.637	0.571
PRKAR2B	AQP4	BP	0.431	0.618	0.532
ADCY4	RAB11A	BP	0.616	0.623	0.591
PRKAR1A	AVPR2	BP	0.665	0.445	0.338
GNB2	PRKACG	BP	0.697	0.093	0.619
PRKACB	GNAS	BP	0.703	0.308	0.537
AQP4	AQP10	BP	0.441	0.818	0.216
ADCY4	RAB11FIP2	BP	0.285	0.86	0.412
ADCY1	AQP4	BP	0.468	0.719	0.622
PRKAR2B	GNB4	BP	0.531	0.786	0.0
GNG8	AQP10	BP	0.142	0.906	0.851
AVP	ADCY9	BP	Inf	0.742	0.357
GNB5	ADCY4	BP	0.694	0.3	0.839
AQP4	GNG2	BP	0.426	0.625	0.465
MYO5B	MYO5B	BP	1.025	0.0	0.0
ADCY5	PRKAR2B	BP	0.767	0.275	0.284
GNAS	AQP10	BP	0.261	0.921	0.216
ADCY7	GNB3	BP	0.83	0.589	0.043
GNG11	GNGT1	BP	0.706	0.406	0.708
AQP6	GNG11	BP	0.047	1.0	1.0
GNG5	GNG7	BP	0.934	0.127	0.392
AQP6	ADCY2	BP	0.301	0.543	0.821
GNB3	GNG12	BP	0.954	0.164	0.0
PRKAR2A	AQP8	BP	0.484	0.619	0.207
GNGT2	GNG4	BP	0.739	0.372	0.571
GNG7	AQP3	BP	0.249	0.843	0.886
ADCY7	GNG10	BP	0.838	0.589	0.127
ADCY9	GNG7	BP	Inf	0.421	0.246
AQP9	GNG2	BP	0.333	0.773	0.532
GNG4	AQP11	BP	0.188	0.891	0.834
ADCY3	AQP4	BP	0.46	0.691	0.678
GNB5	ADCY3	BP	0.658	0.3	0.855
GNB5	PRKAR2A	BP	0.565	0.159	0.775
MIP	PRKAR2A	BP	0.473	0.464	0.741
GNB4	AQP7	BP	0.254	0.504	0.846
GNG2	ADCY7	BP	0.677	0.354	0.608
ADCY1	AQP1	BP	Inf	0.378	0.695
GNG10	MYO5B	BP	0.055	1.0	1.0
AQP5	AQP4	BP	Inf	0.342	0.603
AQP11	ADCY4	BP	0.192	0.84	0.953
GNB4	PRKACB	BP	0.523	0.0	0.803
AQP11	GNB1	BP	0.183	0.671	0.925
PRKAR2B	GNG10	BP	0.633	0.624	0.083
PRKACB	GNB2	BP	0.711	0.64	0.034
GNGT1	ADCY2	BP	0.694	0.528	0.667
AVPR2	ADCY7	BP	Inf	0.447	0.44
AQP7	ADCY5	BP	0.468	0.529	0.754
AQP5	GNG13	BP	0.183	0.915	0.856
GNG3	GNG2	BP	0.807	0.203	0.416
ADCY2	RAB11FIP2	BP	0.285	0.86	0.412
AQP11	PRKAR1A	BP	0.261	0.531	0.897
ADCY6	ADCY4	BP	Inf	0.092	0.0
ADCY3	GNG8	BP	0.805	0.567	0.079
AVP	ADCY7	BP	Inf	0.717	0.348
ADCY4	PRKAR2B	BP	0.795	0.14	0.291
ADCY8	GNG10	BP	0.814	0.577	0.127
AVP	MYO5B	BP	0.206	0.932	0.062
ADCY1	AQP6	BP	0.298	0.826	0.45
PRKACB	RAB11FIP2	BP	0.258	0.866	0.275
GNG11	PRKACA	BP	0.589	0.09	0.805
GNB1	AQP6	BP	0.153	0.944	0.837
AQP1	AVP	BP	Inf	0.477	0.404
MIP	MYO5B	BP	0.683	0.55	0.062
PRKAR1A	AQP5	BP	0.371	0.743	0.47
AQP1	AQP2	BP	0.708	0.469	0.201
GNG5	RAB11A	BP	0.416	0.519	0.834
GNG7	GNG10	BP	0.934	0.392	0.127
GNGT1	AQP10	BP	0.329	0.89	0.689
MIP	ADCY7	BP	0.451	0.473	0.806
AQP2	ADCY4	BP	0.433	0.796	0.633
GNG12	AQP10	BP	0.161	0.886	0.851
PRKACB	AQP3	BP	0.416	0.629	0.448
ADCY8	AQP6	BP	0.324	0.831	0.543
ADCY5	ADCY9	BP	Inf	0.167	0.0
GNB3	PRKACG	BP	0.696	0.156	0.592
GNG3	AQP5	BP	0.206	0.865	0.915
GNG13	AQP2	BP	0.307	0.558	0.893
MIP	PRKAR1A	BP	0.398	0.413	0.822
ADCY7	PRKAR1A	BP	0.837	0.157	0.331
GNG2	GNG12	BP	0.829	0.416	0.0
GNG3	GNB3	BP	1.054	0.081	0.09
GNG10	GNB3	BP	1.078	0.0	0.09
AQP9	MYO5B	BP	0.565	0.813	0.062
GNG5	PRKACA	BP	0.621	0.079	0.769
GNAS	RAB11FIP2	BP	0.225	0.918	0.298
AQP9	ADCY3	BP	0.519	0.72	0.667
GNG13	PRKACG	BP	0.526	0.333	0.761
PRKAR1B	ADCY2	BP	0.88	0.099	0.158
AVP	AVPR2	BP	Inf	0.64	0.218
GNG5	AVPR2	BP	0.619	0.287	0.773
PRKAR1B	PRKACA	BP	0.842	0.029	0.475
AVP	AVP	BP	1	0.0	0.0
GNG7	GNAS	BP	Inf	0.227	0.69
GNB3	ADCY3	BP	0.813	0.043	0.567
AQP2	GNB3	BP	0.327	0.872	0.5
PRKACB	AQP4	BP	0.429	0.625	0.496
ADCY5	ADCY2	BP	Inf	0.167	0.0
AQP5	RAB11A	BP	0.562	0.542	0.645
AQP1	PRKAR1B	BP	0.593	0.709	0.25
MIP	GNGT1	BP	0.532	0.586	0.718
GNG4	RAB11FIP2	BP	0.062	1.0	1.0
GNG5	PRKAR1A	BP	0.648	0.062	0.715
ADCY4	GNG3	BP	0.849	0.424	0.082
AQP10	GNB5	BP	0.158	0.921	0.847
MIP	PRKACG	BP	0.388	0.413	0.784
AQP5	PRKAR2A	BP	0.401	0.544	0.661
GNG7	GNGT1	BP	0.676	0.563	0.549
GNGT2	GNG10	BP	0.943	0.28	0.425
GNG3	GNAS	BP	0.663	0.04	0.671
RAB11FIP2	PRKAR1B	BP	0.35	0.275	0.787
GNG3	GNGT2	BP	0.923	0.477	0.28
GNAS	ADCY5	BP	Inf	0.542	0.281
PRKACB	AVPR2	BP	0.702	0.474	0.386
PRKAR2B	ADCY3	BP	0.797	0.291	0.169
PRKACA	AVPR2	BP	0.635	0.593	0.38
GNG7	ADCY5	BP	Inf	0.107	0.47
RAB11FIP2	GNG13	BP	0.053	1.0	1.0
MIP	ADCY9	BP	0.475	0.473	0.785
GNB2	GNB5	BP	0.948	0.572	0.0
AQP4	ADCY6	BP	0.479	0.544	0.612
AQP7	RAB11FIP2	BP	0.61	0.68	0.275
ADCY2	ADCY7	BP	Inf	0.0	0.014
PRKAR1A	GNGT2	BP	0.546	0.848	0.328
AQP8	GNG5	BP	0.24	0.751	0.704
GNG11	GNB2	BP	1.088	0.0	0.096
ADCY8	MIP	BP	0.483	0.796	0.473
GNG8	GNB5	BP	0.862	0.625	0.0
ADCY2	AQP1	BP	Inf	0.349	0.775
GNG2	AQP1	BP	0.433	0.273	0.814
AQP1	RAB11A	BP	0.522	0.822	0.438
PRKACG	GNG4	BP	0.549	0.665	0.22
ADCY7	AQP1	BP	Inf	0.316	0.74
GNG12	AQP4	BP	0.329	0.593	0.858
AQP10	ADCY2	BP	0.364	0.216	0.81
ADCY5	GNG3	BP	0.803	0.549	0.082
GNGT1	AQP4	BP	0.469	0.562	0.697
GNGT2	ADCY4	BP	0.713	0.1	0.769
AVPR2	AQP1	BP	Inf	0.248	0.692
AQP2	GNG7	BP	0.315	0.872	0.679
ADCY9	GNG13	BP	0.692	0.632	0.194
PRKAR2B	ADCY8	BP	0.812	0.268	0.157
ADCY3	ADCY2	BP	Inf	0.033	0.0
GNB2	ADCY9	BP	0.827	0.127	0.545
GNG8	AQP8	BP	0.222	0.738	0.751
ADCY4	GNG11	BP	0.806	0.607	0.148
GNG11	GNB5	BP	0.986	0.519	0.0
GNB4	ADCY2	BP	0.654	0.0	0.727
GNG2	AQP8	BP	0.284	0.701	0.601
GNG12	AQP3	BP	0.262	0.69	0.886
ADCY3	GNG10	BP	0.82	0.567	0.127
ADCY6	PRKAR1A	BP	0.821	0.203	0.348
MYO5B	PRKAR2B	BP	0.297	0.062	0.854
GNGT1	AQP3	BP	0.429	0.607	0.71
PRKACB	GNB1	BP	0.686	0.521	0.488
AQP8	AQP6	BP	0.589	0.393	0.52
AVP	RAB11FIP2	BP	0.194	0.932	0.275
AQP11	GNG13	BP	0.106	0.956	0.966
GNG8	GNG11	BP	1.01	0.196	0.0
GNB5	GNB3	BP	0.883	0.0	0.651
GNB3	AQP4	BP	0.343	0.616	0.834
AQP6	GNG12	BP	0.161	0.904	0.862
AQP10	AQP10	BP	1	0.0	0.0
GNB1	GNG11	BP	0.735	0.727	0.0
ADCY8	GNG7	BP	Inf	0.448	0.152
AQP4	AVPR2	BP	0.557	0.513	0.517
GNG13	GNG11	BP	0.884	0.317	0.098
AQP1	GNG13	BP	0.328	0.914	0.399
ADCY4	AQP9	BP	0.509	0.651	0.72
GNB5	GNG10	BP	0.948	0.0	0.572
GNG4	AQP3	BP	0.257	0.758	0.886
ADCY1	ADCY9	BP	Inf	0.204	0.0
GNGT2	RAB11A	BP	0.412	0.398	0.834
PRKACB	GNG10	BP	0.711	0.64	0.034
GNB2	PRKAR2B	BP	0.633	0.083	0.624
GNG8	GNG4	BP	0.89	0.133	0.217
GNB1	ADCY7	BP	0.719	0.58	0.5
GNB1	GNB2	BP	0.792	0.661	0.0
PRKAR1A	GNB2	BP	0.648	0.715	0.062
PRKAR1A	ADCY4	BP	0.827	0.348	0.103
MYO5B	AVPR2	BP	0.291	0.209	0.874
MIP	AQP6	BP	0.631	0.343	0.359
ADCY1	GNB2	BP	0.742	0.669	0.127
GNAS	PRKAR2A	BP	0.67	0.627	0.197
AQP2	AQP5	BP	0.399	0.802	0.424
AQP4	AQP9	BP	0.697	0.359	0.394
AQP5	ADCY3	BP	0.35	0.67	0.808
GNB2	GNG7	BP	0.934	0.127	0.392
GNB3	RAB11A	BP	0.418	0.512	0.801
AQP3	RAB11A	BP	0.547	0.577	0.568
AQP11	GNG5	BP	0.113	0.956	0.961
GNGT2	PRKAR1B	BP	0.584	0.282	0.688
PRKACG	AQP8	BP	0.365	0.735	0.207
ADCY9	AQP3	BP	0.431	0.714	0.681
GNG13	ADCY5	BP	0.669	0.194	0.708
GNGT1	GNG5	BP	0.76	0.615	0.337
MYO5B	AQP4	BP	0.419	0.062	0.816
GNB1	AQP10	BP	0.168	0.973	0.851
PRKACA	PRKACB	BP	0.879	0.318	0.121
RAB11A	AVPR2	BP	0.595	0.476	0.54
GNG7	AQP10	BP	0.166	0.945	0.851
AQP9	AQP6	BP	0.49	0.65	0.256
PRKAR1A	GNB5	BP	0.503	0.889	0.111
MYO5B	PRKACA	BP	0.24	0.091	0.911
MIP	AQP10	BP	0.647	0.61	0.284
PRKACG	GNG11	BP	0.665	0.672	0.09
AQP5	ADCY8	BP	0.366	0.67	0.812
GNG2	GNGT1	BP	0.557	0.622	0.613
GNG8	ADCY7	BP	0.822	0.079	0.589
GNB4	GNG3	BP	0.874	0.0	0.376
AQP8	GNAS	BP	0.311	0.166	0.83
MIP	GNG11	BP	0.204	0.96	0.933
GNB3	GNB2	BP	1.078	0.09	0.0
GNG13	GNAS	BP	0.539	0.116	0.829
PRKAR2B	GNG8	BP	0.626	0.624	0.12
PRKACA	PRKAR2A	BP	0.842	0.472	0.0
PRKACG	PRKACB	BP	0.956	0.045	0.149
ADCY7	ADCY7	BP	1	0.0	0.0
PRKAR1B	GNB1	BP	0.659	0.45	0.577
GNGT2	AQP2	BP	0.31	0.412	0.878
AQP6	GNB4	BP	0.039	1.0	1.0
GNG7	PRKAR2A	BP	0.674	0.315	0.386
GNGT2	GNB2	BP	0.943	0.28	0.425
AVPR2	GNG11	BP	0.519	0.838	0.295
GNG2	PRKACA	BP	0.52	0.368	0.808
AQP4	AQP7	BP	Inf	0.49	0.234
GNB2	AQP7	BP	0.346	0.545	0.769
AQP7	PRKAR2B	BP	0.506	0.255	0.572
GNB4	GNG8	BP	0.831	0.0	0.355
GNG7	GNB1	BP	0.738	0.356	0.62
AVPR2	AQP10	BP	0.32	0.842	0.216
ADCY1	PRKACB	BP	0.811	0.263	0.272
GNG4	GNB2	BP	0.922	0.217	0.082
AQP10	PRKACB	BP	0.296	0.216	0.867
ADCY3	ADCY5	BP	Inf	0.033	0.167
PRKAR1B	GNG5	BP	0.722	0.502	0.083
GNG7	AVPR2	BP	Inf	0.622	0.738
GNG12	ADCY5	BP	0.7	0.0	0.7
AQP7	GNG5	BP	0.346	0.769	0.545
ADCY7	PRKAR2B	BP	0.792	0.195	0.291
GNG7	AQP11	BP	0.117	0.98	0.956
ADCY2	AQP7	BP	0.498	0.684	0.529
PRKAR1B	PRKAR2B	BP	0.915	0.0	0.229
GNB3	AVP	BP	0.579	0.025	0.831
GNB2	AQP8	BP	0.24	0.704	0.751
GNG8	ADCY9	BP	0.81	0.079	0.545
RAB11FIP2	MYO5B	BP	0.908	0.298	0.091
GNG10	PRKACA	BP	0.621	0.079	0.769
PRKAR1A	GNB4	BP	0.486	0.824	0.0
ADCY1	GNG4	BP	0.652	0.694	0.173
AQP9	RAB11FIP2	BP	0.536	0.813	0.275
PRKAR2B	GNGT1	BP	0.532	0.691	0.486
ADCY7	AQP11	BP	0.185	0.958	0.84
AQP7	GNG2	BP	0.361	0.714	0.691
PRKAR2A	ADCY8	BP	0.867	0.072	0.211
AVPR2	GNB5	BP	0.528	0.877	0.3
GNGT1	GNB1	BP	0.743	0.21	0.588
GNB2	GNG8	BP	1.063	0.0	0.056
AVPR2	GNG3	BP	0.632	0.601	0.197
GNG13	GNG5	BP	0.914	0.194	0.107
GNG2	GNB2	BP	0.823	0.416	0.082
GNB5	AQP3	BP	0.154	0.748	0.965
GNG11	ADCY5	BP	0.741	0.148	0.712
AQP11	AQP11	BP	1	0.0	0.0
AQP6	PRKAR2B	BP	0.278	0.404	0.807
ADCY2	GNG2	BP	0.696	0.569	0.354
AQP11	AQP4	BP	0.451	0.372	0.816
GNG2	PRKAR2B	BP	0.592	0.313	0.616
ADCY3	AQP10	BP	0.354	0.826	0.216
GNB3	ADCY4	BP	0.822	0.043	0.545
GNG4	ADCY4	BP	0.714	0.217	0.621
PRKAR1A	GNG2	BP	0.596	0.706	0.298
ADCY1	GNB4	BP	0.577	0.802	0.0
GNB5	RAB11FIP2	BP	0.064	1.0	1.0
AQP1	ADCY9	BP	Inf	0.775	0.349
ADCY6	MIP	BP	0.454	0.831	0.473
AQP3	AQP3	BP	1	0.0	0.0
GNGT2	MYO5B	BP	0.058	1.0	1.0
GNB1	GNG10	BP	0.792	0.661	0.0
AQP3	RAB11FIP2	BP	0.507	0.784	0.275
PRKAR2A	GNG5	BP	0.718	0.522	0.092
ADCY3	GNAS	BP	Inf	0.195	0.56
RAB11A	ADCY2	BP	0.616	0.591	0.623
PRKACG	ADCY9	BP	0.841	0.24	0.146
PRKACB	GNB5	BP	0.582	0.84	0.071
MYO5B	ADCY3	BP	0.292	0.209	0.871
AQP1	PRKAR1A	BP	0.627	0.621	0.324
GNG12	GNG13	BP	0.929	0.028	0.194
AQP11	MYO5B	BP	0.54	0.89	0.789
AQP9	GNB1	BP	0.345	0.726	0.69
ADCY8	ADCY2	BP	Inf	0.048	0.0
GNB2	AVPR2	BP	0.619	0.287	0.773
ADCY5	AQP9	BP	0.487	0.73	0.72
GNG12	RAB11FIP2	BP	0.06	1.0	1.0
GNG3	ADCY1	BP	0.762	0.082	0.575
GNG12	AVPR2	BP	0.517	0.405	0.812
GNB4	GNB3	BP	0.851	0.0	0.394
GNB3	GNB3	BP	1.096	0.0	0.0
AVP	GNG4	BP	0.493	0.838	0.152
GNGT1	AVP	BP	0.531	0.368	0.842
PRKAR1B	AQP6	BP	0.348	0.717	0.404
RAB11FIP2	PRKACA	BP	0.227	0.298	0.911
ADCY2	GNAS	BP	Inf	0.202	0.579
GNB2	PRKACA	BP	0.621	0.079	0.769
GNB4	PRKAR2A	BP	0.635	0.0	0.686
ADCY7	GNGT2	BP	0.722	0.797	0.1
PRKACB	ADCY4	BP	0.87	0.272	0.056
ADCY5	AQP6	BP	0.278	0.86	0.543
AQP9	GNG7	BP	0.295	0.848	0.693
PRKAR1A	MYO5B	BP	0.281	0.868	0.062
AQP2	PRKAR2A	BP	0.475	0.712	0.457
ADCY7	GNB5	BP	0.704	0.859	0.3
AQP8	GNG10	BP	0.24	0.751	0.704
AQP11	ADCY9	BP	0.196	0.84	0.953
GNG11	RAB11FIP2	BP	0.059	1.0	1.0
AQP6	ADCY4	BP	0.301	0.543	0.821
GNG12	RAB11A	BP	0.301	0.541	0.851
PRKACG	MYO5B	BP	0.287	0.838	0.062
AQP3	GNB1	BP	0.345	0.632	0.719
GNAS	AQP1	BP	Inf	0.373	0.554
PRKAR2B	AQP3	BP	0.441	0.589	0.448
GNG5	AQP9	BP	0.297	0.507	0.872
AQP11	AVP	BP	0.262	0.383	0.93
GNG7	AQP5	BP	0.193	0.915	0.915
ADCY9	GNG4	BP	0.705	0.621	0.217
GNGT1	PRKACA	BP	0.572	0.402	0.743
PRKAR2B	GNB5	BP	0.495	0.851	0.159
GNB5	ADCY5	BP	0.638	0.3	0.882
PRKAR1B	GNB2	BP	0.722	0.502	0.083
AQP4	GNG3	BP	0.318	0.858	0.678
GNG11	AQP3	BP	0.173	0.804	0.939
RAB11A	AQP10	BP	0.548	0.796	0.284
ADCY6	AVP	BP	Inf	0.423	0.72
ADCY8	RAB11A	BP	0.615	0.647	0.591
GNG2	ADCY1	BP	0.637	0.354	0.68
PRKAR1B	AQP7	BP	0.605	0.442	0.303
AQP5	AQP5	BP	1	0.0	0.0
AQP11	ADCY2	BP	0.192	0.84	0.953
GNB3	AQP10	BP	0.142	0.915	0.851
AQP10	AQP2	BP	0.431	0.216	0.892
GNGT1	ADCY8	BP	0.684	0.528	0.691
ADCY2	AVPR2	BP	Inf	0.369	0.425
GNG5	ADCY6	BP	0.818	0.127	0.604
AQP6	ADCY3	BP	0.305	0.543	0.828
GNB3	GNG13	BP	0.887	0.187	0.194
PRKAR2A	AQP9	BP	0.615	0.465	0.552
GNB5	GNG7	BP	0.769	0.3	0.768
GNGT2	GNG7	BP	0.787	0.1	0.671
ADCY7	GNG13	BP	0.678	0.664	0.194
ADCY6	ADCY2	BP	Inf	0.092	0.0
AVP	ADCY1	BP	Inf	0.703	0.48
MYO5B	GNG3	BP	0.056	1.0	1.0
GNG2	ADCY8	BP	0.687	0.354	0.597
AQP10	AQP5	BP	0.561	0.361	0.776
PRKAR2B	GNG13	BP	0.542	0.738	0.245
AQP7	ADCY4	BP	0.498	0.529	0.684
AQP8	ADCY6	BP	0.453	0.237	0.707
AQP5	GNG12	BP	0.22	0.915	0.825
RAB11A	GNB1	BP	0.403	0.743	0.794
AQP1	AQP8	BP	0.461	0.88	0.104
ADCY6	ADCY5	BP	Inf	0.057	0.152
AVP	PRKACG	BP	0.676	0.583	0.234
AVP	RAB11A	BP	0.522	0.76	0.372
PRKAR2A	PRKAR2B	BP	0.905	0.0	0.26
GNB4	GNG10	BP	0.907	0.0	0.274
MYO5B	GNG8	BP	0.051	1.0	1.0
ADCY8	GNG11	BP	0.763	0.648	0.148
ADCY8	AVPR2	BP	Inf	0.408	0.425
ADCY1	AQP9	BP	0.508	0.687	0.667
GNGT1	ADCY1	BP	0.655	0.415	0.687
GNG5	GNG8	BP	1.063	0.0	0.056
AQP8	ADCY1	BP	0.396	0.301	0.803
GNG13	PRKACA	BP	0.467	0.245	0.845
PRKAR1B	ADCY8	BP	0.901	0.07	0.175
PRKAR1A	AQP4	BP	0.466	0.659	0.546
AQP1	AQP1	BP	1	0.0	0.0
PRKAR1B	PRKACG	BP	0.95	0.058	0.196
GNGT1	AQP11	BP	0.251	0.872	0.752
PRKACG	GNGT2	BP	0.591	0.781	0.326
AQP2	ADCY5	BP	0.419	0.796	0.714
GNG12	AQP11	BP	0.119	0.958	0.956
PRKACB	AQP2	BP	0.423	0.59	0.668
ADCY8	AQP7	BP	0.505	0.703	0.529
ADCY5	ADCY8	BP	Inf	0.14	0.039
ADCY4	MIP	BP	0.47	0.785	0.473
GNG5	GNAS	BP	0.659	0.016	0.789
PRKACA	ADCY4	BP	0.744	0.518	0.14
ADCY9	ADCY3	BP	Inf	0.0	0.033
ADCY9	GNB5	BP	0.684	0.839	0.3
GNG2	GNG13	BP	0.789	0.432	0.194
RAB11A	GNG4	BP	0.333	0.745	0.461
AQP5	RAB11FIP2	BP	0.599	0.703	0.275
GNG11	PRKAR2A	BP	0.706	0.089	0.569
AQP9	ADCY2	BP	0.509	0.72	0.651
PRKAR1B	ADCY3	BP	0.881	0.099	0.187
AQP3	ADCY2	BP	0.424	0.681	0.714
AQP2	GNB2	BP	0.315	0.893	0.504
GNAS	MIP	BP	0.438	0.847	0.302
RAB11A	RAB11FIP2	BP	0.603	0.755	0.298
ADCY5	ADCY1	BP	Inf	0.14	0.198
MIP	GNGT2	BP	0.358	0.848	0.74
ADCY9	ADCY4	BP	Inf	0.0	0.0
RAB11FIP2	GNB1	BP	0.055	1.0	1.0
AQP9	MIP	BP	0.613	0.683	0.24
ADCY7	AQP7	BP	0.492	0.713	0.529
AQP10	GNB4	BP	0.159	0.851	0.843
ADCY6	GNG2	BP	0.733	0.408	0.146
PRKAR2A	MYO5B	BP	0.38	0.778	0.062
ADCY5	GNG5	BP	0.785	0.648	0.127
AQP5	PRKAR2B	BP	0.348	0.498	0.746
GNB3	AVPR2	BP	0.66	0.255	0.728
ADCY2	AVP	BP	Inf	0.357	0.742
PRKACA	GNG7	BP	0.582	0.696	0.326
GNG10	GNGT1	BP	0.76	0.337	0.615
PRKAR2A	GNB1	BP	0.654	0.435	0.584
RAB11FIP2	PRKAR1A	BP	0.264	0.275	0.868
GNGT2	PRKACA	BP	0.535	0.307	0.87
GNAS	ADCY4	BP	Inf	0.579	0.202
PRKAR2B	ADCY2	BP	0.795	0.291	0.14
GNG7	ADCY4	BP	Inf	0.246	0.421
AVP	GNB1	BP	0.612	0.709	0.434
AQP7	GNG13	BP	0.323	0.769	0.594
GNG4	GNAS	BP	0.557	0.096	0.763
AQP4	ADCY7	BP	0.468	0.587	0.61
GNB2	ADCY3	BP	0.82	0.127	0.567
GNG8	AQP2	BP	0.334	0.486	0.876
GNG3	AVP	BP	0.568	0.054	0.794
GNG3	MIP	BP	0.316	0.83	0.848
GNG10	AQP6	BP	0.155	0.872	0.904
GNG11	GNB3	BP	1.027	0.0	0.246
RAB11FIP2	GNG7	BP	0.054	1.0	1.0
GNG2	AQP6	BP	0.147	0.938	0.904
PRKACG	GNG5	BP	0.697	0.619	0.093
ADCY5	GNG2	BP	0.691	0.634	0.315
GNGT1	AQP5	BP	0.436	0.728	0.715
AVPR2	AQP2	BP	0.504	0.468	0.666
PRKAR1A	AQP10	BP	0.297	0.873	0.216
GNB5	GNB5	BP	1.256	0.0	0.0
PRKACG	PRKAR2B	BP	0.866	0.17	0.249
ADCY3	ADCY7	BP	Inf	0.033	0.014
GNAS	PRKAR1B	BP	0.697	0.582	0.179
GNB2	ADCY8	BP	0.814	0.127	0.577
GNG8	AQP9	BP	0.298	0.536	0.872
AVP	AQP6	BP	0.262	0.866	0.256
AQP8	GNB4	BP	0.268	0.751	0.554
ADCY1	ADCY7	BP	Inf	0.204	0.014
ADCY7	AQP9	BP	0.508	0.68	0.72
ADCY3	GNG13	BP	0.713	0.613	0.116
AQP7	PRKACB	BP	0.517	0.259	0.602
GNB1	ADCY1	BP	0.667	0.561	0.579
AQP7	AQP3	BP	Inf	0.206	0.397
AQP4	MIP	BP	0.554	0.685	0.315
AQP6	GNG13	BP	0.133	0.904	0.887
AQP10	AQP11	BP	0.415	0.836	0.89
AQP5	ADCY5	BP	0.325	0.67	0.845
ADCY9	ADCY8	BP	Inf	0.0	0.048
ADCY8	GNG4	BP	0.702	0.645	0.217
GNG12	GNB5	BP	0.74	0.599	0.208
GNG13	GNG10	BP	0.914	0.194	0.107
AQP1	GNG12	BP	0.338	0.914	0.293
PRKAR2B	GNG5	BP	0.633	0.624	0.083
GNG4	AQP4	BP	0.346	0.621	0.822
PRKACB	GNG13	BP	0.554	0.741	0.194
GNB3	PRKAR1A	BP	0.649	0.137	0.69
GNB1	GNB5	BP	0.597	0.895	0.0
AQP1	GNB1	BP	0.51	0.725	0.396
GNG7	GNG8	BP	0.907	0.392	0.079
GNGT1	GNG13	BP	0.586	0.662	0.485
MIP	AQP1	BP	0.434	0.286	0.893
ADCY1	GNB3	BP	0.739	0.669	0.043
GNAS	PRKAR2B	BP	0.652	0.537	0.308
GNB3	AQP6	BP	0.18	0.884	0.904
AQP5	ADCY2	BP	0.349	0.67	0.8
GNB4	GNG5	BP	0.907	0.0	0.274
AQP7	MYO5B	BP	0.656	0.68	0.062
RAB11A	AQP2	BP	0.46	0.552	0.756
PRKACG	AQP9	BP	0.565	0.597	0.552
ADCY9	AQP2	BP	0.437	0.633	0.796
GNG13	ADCY4	BP	0.702	0.194	0.632
RAB11FIP2	ADCY9	BP	0.295	0.412	0.86
PRKACG	GNB5	BP	0.558	0.831	0.163
GNGT1	AVPR2	BP	0.635	0.485	0.674
GNB4	MYO5B	BP	0.044	1.0	1.0
AQP5	AVP	BP	0.319	0.432	0.853
AQP9	AQP5	BP	0.521	0.698	0.504
GNGT1	RAB11FIP2	BP	0.313	0.919	0.786
AQP1	GNG7	BP	Inf	0.837	0.365
ADCY5	PRKACA	BP	0.719	0.304	0.518
AQP3	AQP5	BP	Inf	0.458	0.19
AQP4	AQP1	BP	Inf	0.173	0.645
GNG8	ADCY4	BP	0.814	0.079	0.545
GNB4	GNG2	BP	0.744	0.0	0.553
AQP10	PRKAR2A	BP	0.409	0.216	0.773
GNB3	GNG8	BP	1.036	0.09	0.056
PRKACB	PRKACB	BP	0.986	0.0	0.0
MIP	GNG10	BP	0.312	0.848	0.797
AQP3	GNG13	BP	0.241	0.886	0.744
RAB11FIP2	AQP6	BP	0.622	0.412	0.661
GNB1	GNAS	BP	0.714	0.341	0.576
ADCY7	ADCY6	BP	Inf	0.014	0.092
GNG10	GNAS	BP	0.659	0.016	0.789
AQP3	PRKACG	BP	0.429	0.485	0.596
GNG10	ADCY2	BP	0.83	0.127	0.545
PRKAR1B	ADCY6	BP	0.87	0.099	0.253
PRKAR1B	AQP10	BP	0.406	0.783	0.216
GNGT2	GNB3	BP	0.919	0.28	0.482
MYO5B	GNB1	BP	0.051	1.0	1.0
AQP7	AQP11	BP	0.421	0.854	0.69
AVPR2	AQP11	BP	0.314	0.846	0.491
AQP11	AQP9	BP	0.37	0.69	0.922
RAB11A	GNG11	BP	0.376	0.896	0.635
PRKACG	AQP7	BP	0.566	0.527	0.269
AVP	GNGT2	BP	0.5	0.9	0.079
GNG4	GNB1	BP	0.706	0.217	0.689
AVP	GNAS	BP	Inf	0.502	0.409
GNG12	ADCY2	BP	0.732	0.0	0.621
AQP7	GNG4	BP	0.333	0.769	0.621
PRKAR1B	AVPR2	BP	0.676	0.381	0.468
ADCY8	GNB3	BP	0.807	0.577	0.043
AQP6	PRKACA	BP	0.245	0.331	0.853
GNG13	GNG3	BP	0.887	0.194	0.225
PRKAR1B	PRKAR2A	BP	1.002	0.058	0.016
ADCY9	RAB11A	BP	0.623	0.623	0.591
GNG5	AVP	BP	0.541	0.031	0.866
GNG7	PRKACB	BP	0.663	0.296	0.529
PRKAR2A	AVP	BP	0.636	0.178	0.627
AQP10	GNG4	BP	0.159	0.851	0.915
GNG4	GNB4	BP	0.838	0.388	0.0
ADCY4	ADCY8	BP	Inf	0.0	0.048
GNG5	MIP	BP	0.312	0.797	0.848
ADCY7	AQP10	BP	0.356	0.827	0.216
AQP11	PRKACG	BP	0.211	0.658	0.909
GNG10	AQP11	BP	0.113	0.961	0.956
AVPR2	GNG4	BP	0.52	0.788	0.476
GNG7	GNG3	BP	0.917	0.302	0.039
GNG13	GNG4	BP	0.879	0.194	0.239
GNG2	GNB5	BP	0.585	0.821	0.208
ADCY6	PRKACG	BP	0.827	0.244	0.24
PRKAR2A	PRKACG	BP	0.96	0.0	0.178
GNG4	ADCY5	BP	0.685	0.217	0.7
ADCY8	PRKAR1A	BP	0.81	0.17	0.348
AQP1	ADCY8	BP	Inf	0.775	0.386
ADCY6	AQP5	BP	0.329	0.846	0.67
GNAS	AVPR2	BP	Inf	0.618	0.365
ADCY8	AQP10	BP	0.357	0.826	0.216
GNG12	GNG8	BP	0.938	0.0	0.133
GNG10	GNG10	BP	1.11	0.0	0.0
GNGT1	PRKAR2A	BP	0.582	0.519	0.6
GNG4	GNG7	BP	0.837	0.158	0.445
ADCY6	AVPR2	BP	Inf	0.474	0.425
AQP10	RAB11FIP2	BP	0.76	0.361	0.412
AQP2	PRKAR1B	BP	0.484	0.691	0.446
PRKAR2A	GNG2	BP	0.67	0.554	0.38
PRKACB	AVP	BP	0.664	0.287	0.553
AQP9	RAB11A	BP	0.583	0.692	0.632
PRKACA	AQP9	BP	0.513	0.739	0.504
RAB11A	ADCY3	BP	0.615	0.591	0.64
AVP	GNG2	BP	0.532	0.807	0.308
RAB11FIP2	ADCY8	BP	0.27	0.412	0.873
MYO5B	ADCY2	BP	0.308	0.209	0.86
PRKAR1B	AQP8	BP	0.478	0.637	0.207
RAB11FIP2	PRKACG	BP	0.269	0.275	0.838
GNG12	GNG10	BP	0.978	0.0	0.082
GNG5	AQP6	BP	0.155	0.872	0.904
PRKACB	PRKAR2B	BP	0.872	0.164	0.14
MIP	GNG8	BP	0.329	0.794	0.744
ADCY8	ADCY3	BP	Inf	0.048	0.033
ADCY5	AQP8	BP	0.391	0.799	0.301
AVP	PRKACA	BP	0.665	0.504	0.39
PRKACG	AQP10	BP	0.305	0.841	0.216
GNG3	RAB11A	BP	0.428	0.434	0.746
PRKACB	GNG5	BP	0.711	0.64	0.034
PRKACG	ADCY1	BP	0.783	0.229	0.335
RAB11FIP2	ADCY1	BP	0.244	0.412	0.9
ADCY3	PRKAR2A	BP	0.882	0.197	0.072
MIP	GNB2	BP	0.312	0.848	0.797
GNB2	GNG12	BP	0.978	0.082	0.0
PRKACB	PRKAR1B	BP	0.933	0.269	0.029
AQP1	ADCY6	BP	Inf	0.721	0.354
GNG13	GNB1	BP	0.733	0.0	0.624
ADCY5	GNB1	BP	0.706	0.542	0.558
AQP6	GNG7	BP	0.138	0.904	0.935
PRKACB	ADCY7	BP	0.854	0.272	0.119
ADCY5	AQP1	BP	Inf	0.481	0.775
RAB11FIP2	AQP11	BP	0.46	0.851	0.89
GNG3	ADCY9	BP	0.847	0.082	0.424
AQP9	GNGT1	BP	0.439	0.798	0.625
GNB5	AVP	BP	0.416	0.192	0.965
AQP8	GNG11	BP	0.254	0.751	0.645
GNB2	GNG13	BP	0.914	0.107	0.194
AQP11	ADCY8	BP	0.201	0.84	0.957
AQP10	AQP8	BP	0.793	0.216	0.472
GNG12	PRKACB	BP	0.581	0.0	0.728
PRKAR2B	AQP2	BP	0.43	0.58	0.691
GNG7	AQP4	BP	0.322	0.73	0.812
ADCY6	ADCY8	BP	Inf	0.092	0.048
GNG11	AVP	BP	0.47	0.039	0.91
GNB5	ADCY6	BP	0.657	0.3	0.876
MYO5B	GNG5	BP	0.055	1.0	1.0
RAB11A	AQP11	BP	0.479	0.84	0.573
PRKAR1A	GNG11	BP	0.608	0.757	0.054
GNB3	AQP11	BP	0.151	0.902	0.867
GNG5	GNG5	BP	1.11	0.0	0.0
GNGT1	ADCY9	BP	0.686	0.528	0.667
PRKAR2B	RAB11A	BP	0.614	0.517	0.356
PRKAR2A	AQP6	BP	0.319	0.752	0.475
GNB5	GNG4	BP	0.706	0.208	0.698
GNAS	GNGT1	BP	0.634	0.759	0.395
ADCY7	GNG12	BP	0.708	0.654	0.0
ADCY6	ADCY3	BP	Inf	0.092	0.033
AQP8	MYO5B	BP	0.826	0.445	0.062
GNB4	AQP1	BP	0.298	0.23	0.93
ADCY1	AQP3	BP	0.452	0.675	0.536
AQP7	RAB11A	BP	0.578	0.52	0.636
MIP	GNB5	BP	0.226	0.96	0.847
PRKAR2B	GNG12	BP	0.565	0.7	0.071
AVPR2	ADCY5	BP	Inf	0.425	0.491
AQP7	ADCY3	BP	0.503	0.529	0.698
AQP8	ADCY7	BP	0.425	0.301	0.753
ADCY7	GNG7	BP	Inf	0.47	0.276
GNG3	GNG4	BP	0.899	0.15	0.197
PRKAR2A	AQP1	BP	0.593	0.249	0.719
GNG12	MYO5B	BP	0.052	1.0	1.0
ADCY5	RAB11FIP2	BP	0.247	0.894	0.412
PRKACB	AQP8	BP	0.354	0.727	0.173
PRKACA	GNB4	BP	0.447	0.876	0.0
GNB3	GNGT1	BP	0.753	0.399	0.615
ADCY8	GNG12	BP	0.72	0.645	0.0
ADCY9	GNB3	BP	0.819	0.545	0.043
ADCY1	MIP	BP	0.451	0.819	0.433
GNB1	AQP4	BP	0.434	0.598	0.512
ADCY8	PRKACA	BP	0.743	0.185	0.518
PRKAR1B	ADCY9	BP	0.891	0.099	0.158
PRKAR1A	AQP7	BP	0.52	0.628	0.296
MIP	ADCY5	BP	0.452	0.473	0.83
AQP2	ADCY6	BP	0.459	0.75	0.628
GNB3	ADCY6	BP	0.811	0.043	0.604
PRKACB	AQP1	BP	0.577	0.4	0.693
ADCY8	AQP4	BP	0.455	0.712	0.694
ADCY5	ADCY7	BP	Inf	0.167	0.014
ADCY2	ADCY9	BP	Inf	0.0	0.0
AQP4	GNGT2	BP	0.357	0.833	0.46
AVP	PRKAR2B	BP	0.641	0.556	0.299
PRKACB	GNGT2	BP	0.613	0.794	0.249
GNG3	GNB1	BP	0.789	0.073	0.629
PRKACG	GNG8	BP	0.695	0.601	0.113
GNG13	GNGT2	BP	0.714	0.569	0.406
AQP8	ADCY9	BP	0.441	0.301	0.731
PRKACG	PRKAR1A	BP	0.9	0.129	0.259
AQP11	PRKAR2A	BP	0.244	0.751	0.914
AQP1	PRKACA	BP	0.581	0.625	0.461
GNG8	AQP4	BP	0.372	0.554	0.815
GNB5	AQP1	BP	0.282	0.15	0.969
GNB5	RAB11A	BP	0.369	0.24	0.896
GNG13	AQP9	BP	0.286	0.558	0.872
ADCY7	AQP6	BP	0.291	0.84	0.543
ADCY6	GNG3	BP	0.836	0.495	0.082
MIP	AVP	BP	0.39	0.327	0.893
GNGT2	ADCY1	BP	0.633	0.1	0.837
AQP6	AQP2	BP	0.37	0.313	0.832
PRKACA	GNG4	BP	0.501	0.762	0.124
AQP2	GNG2	BP	0.392	0.791	0.488
GNAS	ADCY7	BP	Inf	0.604	0.276
GNG7	ADCY3	BP	Inf	0.246	0.443
AQP7	GNG12	BP	0.352	0.769	0.505
GNB2	ADCY2	BP	0.83	0.127	0.545
GNG7	MYO5B	BP	0.049	1.0	1.0
GNG8	AQP3	BP	0.276	0.67	0.856
AQP8	GNG7	BP	0.232	0.751	0.846
GNG10	AQP7	BP	0.346	0.545	0.769
GNG13	MIP	BP	0.331	0.781	0.814
GNG5	GNG12	BP	0.978	0.082	0.0
AQP7	GNB5	BP	0.14	0.934	0.656
GNG7	PRKAR1B	BP	0.7	0.245	0.369
AQP10	ADCY4	BP	0.364	0.216	0.81
RAB11FIP2	AVPR2	BP	0.269	0.412	0.874
GNGT1	AQP6	BP	0.347	0.796	0.7
GNB2	AVP	BP	0.541	0.031	0.866
AVPR2	AQP3	BP	0.572	0.493	0.46
AQP7	AQP5	BP	Inf	0.349	0.331
AQP2	GNG5	BP	0.315	0.893	0.504
RAB11FIP2	PRKAR2A	BP	0.355	0.275	0.778
GNB5	GNB4	BP	0.672	0.42	0.622
GNG5	GNB1	BP	0.792	0.0	0.661
GNG3	PRKAR2B	BP	0.66	0.085	0.555
AVP	AQP7	BP	0.492	0.728	0.189
ADCY1	ADCY6	BP	Inf	0.204	0.092
ADCY3	GNG12	BP	0.726	0.637	0.0
ADCY8	MYO5B	BP	0.292	0.873	0.209
AQP7	AQP2	BP	0.571	0.279	0.72
AQP11	GNG11	BP	0.06	0.959	0.956
RAB11A	ADCY1	BP	0.608	0.526	0.684
AQP5	GNB1	BP	0.27	0.741	0.87
AQP5	ADCY4	BP	0.349	0.67	0.8
ADCY1	GNAS	BP	Inf	0.29	0.477
ADCY8	GNG5	BP	0.814	0.577	0.127
GNB4	AQP11	BP	0.051	0.946	0.959
AQP4	GNB2	BP	0.318	0.858	0.622
RAB11A	AQP8	BP	0.558	0.728	0.389
GNG12	GNB4	BP	0.926	0.204	0.0
GNG13	GNG13	BP	1	0.0	0.0
PRKAR2B	GNG4	BP	0.556	0.651	0.2
GNG4	AQP5	BP	0.209	0.865	0.915
GNB4	PRKAR1B	BP	0.613	0.0	0.703
ADCY9	AQP10	BP	0.371	0.81	0.216
AQP4	PRKAR1B	BP	0.501	0.585	0.532
AQP9	AQP3	BP	0.742	0.334	0.3
AQP1	GNB2	BP	0.375	0.91	0.18
ADCY5	PRKACG	BP	0.786	0.324	0.24
GNB3	AQP7	BP	0.355	0.55	0.741
PRKACA	PRKACG	BP	0.886	0.345	0.016
RAB11FIP2	AQP8	BP	0.757	0.275	0.445
ADCY3	ADCY3	BP	1	0.0	0.0
MYO5B	AQP6	BP	0.685	0.209	0.661
ADCY1	GNG13	BP	0.625	0.724	0.194
PRKACG	GNB4	BP	0.514	0.779	0.0
GNG10	ADCY1	BP	0.742	0.127	0.669
AQP4	ADCY4	BP	0.445	0.694	0.694
AQP4	AVP	BP	0.553	0.245	0.652
GNG12	GNGT2	BP	0.772	0.443	0.372
AQP3	AQP4	BP	Inf	0.254	0.343
GNG8	ADCY5	BP	0.772	0.079	0.648
GNAS	ADCY9	BP	Inf	0.579	0.202
GNG7	GNB4	BP	0.755	0.613	0.0
RAB11FIP2	AQP1	BP	0.354	0.0	0.912
ADCY5	AQP11	BP	0.179	0.965	0.84
PRKAR1B	GNG8	BP	0.708	0.502	0.12
GNG5	ADCY3	BP	0.82	0.127	0.567
AQP5	GNG8	BP	0.244	0.874	0.782
GNG11	GNGT2	BP	0.902	0.519	0.452
PRKAR1B	AQP11	BP	0.251	0.917	0.751
MYO5B	PRKACB	BP	0.275	0.062	0.866
PRKAR1B	PRKAR1A	BP	0.88	0.058	0.348
PRKAR1A	GNG12	BP	0.538	0.777	0.081
PRKAR1B	GNG10	BP	0.722	0.502	0.083
AQP7	AQP10	BP	0.62	0.715	0.216
GNB5	PRKAR1B	BP	0.55	0.159	0.787
AQP1	GNGT2	BP	0.353	0.914	0.066
GNG2	MIP	BP	0.314	0.899	0.848
AQP7	GNG7	BP	0.321	0.769	0.759
GNG7	MIP	BP	0.314	0.893	0.848
GNB2	GNG5	BP	1.11	0.0	0.0
AQP10	MYO5B	BP	0.838	0.361	0.209
AQP4	GNAS	BP	0.522	0.348	0.637
AQP3	AQP1	BP	Inf	0.109	0.631
ADCY6	PRKAR2B	BP	0.791	0.221	0.275
GNG8	AVP	BP	0.538	0.086	0.866
GNG11	ADCY2	BP	0.806	0.148	0.607
ADCY2	MIP	BP	0.47	0.785	0.473
AQP2	RAB11FIP2	BP	0.311	0.895	0.275
AQP10	GNG5	BP	0.154	0.851	0.894
ADCY2	GNG5	BP	0.83	0.545	0.127
AQP11	AQP1	BP	0.305	0.402	0.932
GNGT2	ADCY9	BP	0.705	0.1	0.769
GNG4	ADCY3	BP	0.707	0.217	0.637
PRKAR1A	PRKACA	BP	0.863	0.146	0.325
GNB3	AQP9	BP	0.314	0.518	0.853
GNG8	AQP11	BP	0.163	0.889	0.868
AQP10	GNG10	BP	0.154	0.851	0.894
ADCY7	GNGT1	BP	0.705	0.702	0.528
GNB4	GNB2	BP	0.907	0.0	0.274
AQP11	AQP6	BP	0.446	0.778	0.829
PRKACA	AQP8	BP	0.311	0.852	0.207
AQP3	MIP	BP	0.588	0.664	0.346
PRKAR1A	GNG4	BP	0.57	0.648	0.114
MYO5B	RAB11A	BP	0.67	0.0	0.703
PRKAR2A	ADCY1	BP	0.82	0.072	0.346
AQP5	PRKACA	BP	0.31	0.432	0.808
ADCY6	AQP6	BP	0.282	0.862	0.543
GNB1	GNG12	BP	0.717	0.689	0.0
ADCY5	AVP	BP	Inf	0.43	0.685
GNG10	GNG11	BP	1.088	0.096	0.0
ADCY6	GNGT2	BP	0.677	0.821	0.1
PRKACB	GNG3	BP	0.734	0.538	0.041
PRKAR2A	GNG3	BP	0.746	0.426	0.093
GNG5	GNGT2	BP	0.943	0.425	0.28
RAB11FIP2	ADCY7	BP	0.276	0.412	0.875
ADCY4	GNB2	BP	0.83	0.545	0.127
MYO5B	ADCY1	BP	0.263	0.209	0.9
RAB11FIP2	ADCY3	BP	0.27	0.412	0.871
PRKAR1B	AQP9	BP	0.624	0.453	0.52
GNG12	GNG11	BP	0.944	0.105	0.098
GNG5	AQP5	BP	0.211	0.837	0.915
ADCY6	GNG12	BP	0.727	0.666	0.0
GNG11	GNG3	BP	1.059	0.0	0.174
AVPR2	GNB4	BP	0.354	0.892	0.492
GNB1	GNGT2	BP	0.671	0.795	0.149
AQP2	PRKACG	BP	0.446	0.669	0.537
GNG11	ADCY7	BP	0.815	0.148	0.646
MIP	GNB4	BP	0.19	0.96	0.916
PRKACB	GNG4	BP	0.581	0.657	0.138
PRKAR2B	PRKAR1A	BP	0.854	0.228	0.287
PRKAR1B	AQP5	BP	0.425	0.634	0.498
MIP	GNB3	BP	0.329	0.848	0.816
AQP4	GNG13	BP	0.313	0.841	0.627
PRKACB	MIP	BP	0.389	0.812	0.38
GNG10	PRKAR1A	BP	0.648	0.062	0.715
AQP6	GNG4	BP	0.149	0.904	0.896
PRKACB	ADCY6	BP	0.855	0.258	0.141
GNB4	RAB11A	BP	0.242	0.622	0.911
GNG3	ADCY8	BP	0.833	0.082	0.462
ADCY2	AQP8	BP	0.433	0.731	0.301
MIP	MIP	BP	1	0.0	0.0
AQP10	AQP9	BP	0.532	0.216	0.836
GNG12	PRKACA	BP	0.49	0.061	0.838
GNG2	PRKAR1B	BP	0.667	0.35	0.53
GNAS	AQP7	BP	0.516	0.699	0.2
PRKAR2B	AQP1	BP	0.56	0.354	0.672
GNG4	GNG12	BP	0.936	0.217	0.0
ADCY6	ADCY9	BP	Inf	0.092	0.0
AQP4	GNG5	BP	0.318	0.858	0.622
GNG11	AQP5	BP	0.067	0.956	0.983
MYO5B	GNG4	BP	0.056	1.0	1.0
ADCY5	PRKAR2A	BP	0.829	0.324	0.072
GNG2	ADCY3	BP	0.695	0.354	0.588
ADCY2	PRKACB	BP	0.87	0.056	0.272
PRKAR1B	AVP	BP	0.671	0.184	0.589
AVPR2	ADCY3	BP	Inf	0.425	0.396
AQP7	ADCY9	BP	0.507	0.529	0.684
PRKAR2A	AQP7	BP	0.589	0.457	0.342
GNB5	GNG5	BP	0.948	0.0	0.572
PRKAR2A	GNG10	BP	0.718	0.522	0.092
PRKACA	AQP4	BP	0.415	0.71	0.449
GNB1	GNG2	BP	0.871	0.386	0.0
AVP	ADCY3	BP	Inf	0.742	0.38
AVP	GNG10	BP	0.541	0.866	0.031
AVPR2	ADCY4	BP	Inf	0.425	0.369
MYO5B	GNAS	BP	0.238	0.091	0.918
ADCY1	AQP2	BP	0.493	0.616	0.686
AQP9	PRKAR1A	BP	0.536	0.552	0.676
GNGT1	RAB11A	BP	0.644	0.559	0.68
AQP6	GNAS	BP	0.341	0.319	0.85
GNB2	RAB11FIP2	BP	0.062	1.0	1.0
GNB1	AQP2	BP	0.424	0.56	0.66
GNG3	GNG5	BP	1.082	0.081	0.0
RAB11FIP2	MIP	BP	0.625	0.275	0.55
PRKAR1B	GNGT1	BP	0.585	0.575	0.486
ADCY7	PRKACA	BP	0.744	0.197	0.518
ADCY8	AQP2	BP	0.439	0.657	0.796
GNG3	AQP1	BP	0.387	0.213	0.89
ADCY8	GNG13	BP	0.68	0.655	0.194
GNB4	AQP9	BP	0.255	0.439	0.906
AQP6	RAB11A	BP	0.548	0.501	0.734
RAB11A	PRKACG	BP	0.615	0.393	0.488
AQP5	MIP	BP	0.68	0.499	0.299
PRKAR1A	AQP6	BP	0.298	0.803	0.386
GNAS	ADCY8	BP	Inf	0.553	0.223
ADCY6	AQP10	BP	0.361	0.848	0.216
GNG3	AQP6	BP	0.149	0.896	0.904
ADCY1	PRKAR2B	BP	0.76	0.266	0.235
ADCY9	GNG12	BP	0.726	0.621	0.0
AQP2	AVP	BP	0.556	0.447	0.603
RAB11FIP2	GNB4	BP	0.053	1.0	1.0
PRKAR1A	RAB11A	BP	0.632	0.512	0.327
RAB11A	GNG2	BP	0.299	0.817	0.735
AQP8	GNGT1	BP	0.348	0.771	0.871
ADCY2	ADCY1	BP	Inf	0.0	0.204
AQP4	ADCY2	BP	0.445	0.694	0.694
AQP2	GNB4	BP	0.264	0.922	0.455
RAB11FIP2	GNG8	BP	0.057	1.0	1.0
ADCY3	GNGT2	BP	0.707	0.78	0.1
ADCY7	AQP5	BP	0.339	0.821	0.67
ADCY6	GNG4	BP	0.709	0.666	0.217
AQP6	AQP3	BP	0.635	0.151	0.581
AQP2	GNG3	BP	0.317	0.885	0.552
GNAS	ADCY6	BP	Inf	0.478	0.153
ADCY3	AQP2	BP	0.441	0.65	0.796
GNG7	ADCY2	BP	Inf	0.246	0.421
RAB11FIP2	GNG10	BP	0.062	1.0	1.0
AQP3	MYO5B	BP	0.545	0.784	0.062
AQP7	GNG11	BP	0.255	0.846	0.606
AQP4	ADCY5	BP	0.43	0.694	0.762
GNB2	ADCY5	BP	0.785	0.127	0.648
GNB1	PRKAR1A	BP	0.65	0.538	0.596
GNG10	AQP4	BP	0.318	0.622	0.858
GNB4	ADCY6	BP	0.658	0.0	0.765
PRKACG	GNG7	BP	0.643	0.514	0.334
GNG7	PRKAR1A	BP	0.628	0.265	0.553
AQP10	ADCY5	BP	0.329	0.216	0.857
GNGT1	AQP7	BP	0.4	0.77	0.776
ADCY9	PRKAR1A	BP	0.834	0.103	0.348
GNB4	ADCY8	BP	0.63	0.0	0.751
AVP	PRKAR1A	BP	0.659	0.513	0.253
GNB1	ADCY3	BP	0.721	0.524	0.41
AQP5	GNB2	BP	0.211	0.915	0.837
PRKACA	PRKACA	BP	1.024	0.0	0.0
GNG10	GNG4	BP	0.922	0.082	0.217
GNG7	RAB11A	BP	0.38	0.62	0.752
GNB5	GNG13	BP	0.683	0.208	0.7
PRKACA	AQP10	BP	0.259	0.913	0.216
AQP8	AQP8	BP	1.04	0.0	0.0
AQP9	AQP2	BP	0.689	0.299	0.494
AQP1	GNB3	BP	0.398	0.897	0.234
AQP2	AQP8	BP	0.465	0.803	0.21
MIP	RAB11A	BP	0.597	0.346	0.65
ADCY9	AQP4	BP	0.45	0.694	0.694
ADCY5	MYO5B	BP	0.266	0.894	0.209
GNG13	ADCY6	BP	0.698	0.194	0.675
MYO5B	AQP1	BP	0.341	0.062	0.937
MIP	AQP8	BP	0.716	0.366	0.229
GNB2	AQP3	BP	0.253	0.711	0.886
GNG8	ADCY2	BP	0.814	0.079	0.545
PRKACA	PRKAR2B	BP	0.853	0.403	0.171
PRKACG	PRKACG	BP	1.029	0.0	0.0
GNAS	GNB2	BP	0.659	0.789	0.016
GNG4	MIP	BP	0.315	0.835	0.848
GNGT2	AQP7	BP	0.256	0.672	0.864
ADCY2	GNGT2	BP	0.713	0.769	0.1
GNGT2	GNAS	BP	0.57	0.257	0.886
PRKAR1B	GNG11	BP	0.692	0.591	0.089
AQP10	GNG3	BP	0.16	0.851	0.912
RAB11A	GNG13	BP	0.281	0.86	0.649
ADCY7	ADCY9	BP	Inf	0.014	0.0
AQP11	PRKACB	BP	0.185	0.751	0.95
GNGT1	GNB5	BP	0.762	0.775	0.0
ADCY6	AQP9	BP	0.517	0.644	0.665
ADCY8	GNB5	BP	0.65	0.856	0.3
PRKACA	ADCY1	BP	0.738	0.461	0.283
GNG11	ADCY1	BP	0.7	0.148	0.728
ADCY1	AVPR2	BP	Inf	0.492	0.398
AQP6	AQP10	BP	0.6	0.661	0.361
ADCY6	RAB11A	BP	0.596	0.711	0.591
GNGT1	GNGT2	BP	0.89	0.497	0.0
GNG12	GNG3	BP	0.945	0.0	0.203
AQP10	GNG11	BP	0.161	0.851	0.874
GNG4	GNG2	BP	0.801	0.217	0.416
GNB5	AQP11	BP	0.072	0.895	0.959
ADCY4	GNB4	BP	0.654	0.727	0.0
MYO5B	ADCY7	BP	0.297	0.209	0.875
GNGT2	PRKAR2B	BP	0.523	0.282	0.779
AQP5	PRKACB	BP	0.328	0.498	0.765
GNG3	AQP11	BP	0.114	0.968	0.956
ADCY6	AQP7	BP	0.488	0.748	0.529
AQP2	PRKACA	BP	0.415	0.589	0.657
GNB5	AQP9	BP	0.179	0.627	0.961
PRKACB	GNG2	BP	0.617	0.627	0.26
GNG8	GNGT2	BP	0.902	0.461	0.28
AQP8	ADCY8	BP	0.42	0.301	0.754
AQP1	ADCY3	BP	Inf	0.775	0.375
GNG11	GNG2	BP	0.791	0.098	0.497
PRKACG	ADCY7	BP	0.83	0.24	0.203
ADCY9	AVPR2	BP	Inf	0.369	0.425
GNG12	PRKACG	BP	0.558	0.081	0.719
MYO5B	ADCY9	BP	0.319	0.209	0.86
ADCY6	MYO5B	BP	0.288	0.892	0.209
RAB11A	RAB11A	BP	1.059	0.0	0.0
ADCY5	AQP3	BP	0.404	0.777	0.681
ADCY4	AVP	BP	Inf	0.357	0.742
ADCY3	MIP	BP	0.517	0.778	0.437
GNAS	PRKACG	BP	0.694	0.572	0.278
GNB1	GNG8	BP	0.785	0.641	0.034
GNG11	AQP4	BP	0.201	0.719	0.922
GNG2	ADCY4	BP	0.696	0.354	0.569
AQP3	GNG3	BP	0.263	0.857	0.703
AQP11	GNB2	BP	0.113	0.956	0.961
AQP9	GNGT2	BP	0.249	0.885	0.485
GNB1	AQP8	BP	0.24	0.851	0.601
PRKAR2A	AQP4	BP	0.478	0.557	0.635
PRKAR2B	AQP9	BP	0.551	0.559	0.486
GNG13	AVPR2	BP	0.498	0.507	0.812
AQP1	AQP9	BP	0.677	0.667	0.211
ADCY4	PRKAR2A	BP	0.89	0.146	0.072
AVP	AQP10	BP	0.255	0.936	0.216
ADCY1	AQP5	BP	0.346	0.812	0.584
GNG11	GNG11	BP	1.128	0.0	0.0
AQP8	PRKAR2B	BP	0.383	0.173	0.691
AQP7	ADCY1	BP	0.512	0.473	0.729
ADCY7	GNG5	BP	0.838	0.589	0.127
GNGT1	PRKACB	BP	0.611	0.486	0.707
GNG2	GNG7	BP	0.761	0.378	0.449
GNG7	GNG13	BP	0.806	0.499	0.194
ADCY8	AQP3	BP	0.434	0.732	0.681
GNG2	AQP10	BP	0.185	0.945	0.851
ADCY9	GNB1	BP	0.706	0.447	0.58
RAB11A	GNG8	BP	0.455	0.793	0.459
PRKAR1B	ADCY7	BP	0.874	0.099	0.213
AQP1	AQP6	BP	0.356	0.864	0.195
ADCY5	ADCY5	BP	1	0.0	0.0
ADCY6	AQP11	BP	0.179	0.965	0.84
GNG3	AQP9	BP	0.297	0.58	0.872
MYO5B	GNB5	BP	0.053	1.0	1.0
GNB2	GNB2	BP	1.11	0.0	0.0
AQP3	ADCY7	BP	0.451	0.627	0.689
ADCY1	GNG12	BP	0.656	0.716	0.0
GNB2	GNG3	BP	1.082	0.0	0.081
GNG8	AQP6	BP	0.187	0.812	0.849
AQP11	GNGT2	BP	0.14	0.956	0.949
GNG10	AQP2	BP	0.315	0.504	0.893
GNB4	ADCY9	BP	0.66	0.0	0.727
AQP1	PRKACG	BP	0.589	0.721	0.367
GNG10	AQP5	BP	0.211	0.837	0.915
GNB4	ADCY5	BP	0.59	0.0	0.797
GNG4	AQP9	BP	0.29	0.588	0.872
ADCY1	ADCY3	BP	Inf	0.204	0.033
GNGT2	ADCY8	BP	0.701	0.1	0.785
AVPR2	AQP5	BP	0.495	0.65	0.447
AQP7	AQP7	BP	1	0.0	0.0
GNG5	GNB3	BP	1.078	0.0	0.09
AQP5	GNB4	BP	0.06	0.983	0.946
GNG10	GNG2	BP	0.823	0.082	0.416
ADCY9	AQP9	BP	0.515	0.651	0.72
ADCY1	ADCY4	BP	Inf	0.204	0.0
GNG12	PRKAR2A	BP	0.655	0.081	0.618
GNB1	GNB1	BP	1.037	0.0	0.0
ADCY4	PRKACG	BP	0.833	0.146	0.24
PRKAR1B	MIP	BP	0.489	0.703	0.38
PRKAR1A	GNAS	BP	0.744	0.275	0.449
ADCY2	ADCY2	BP	1	0.0	0.0
GNG10	GNG5	BP	1.11	0.0	0.0
PRKACG	GNB1	BP	0.653	0.522	0.566
MIP	AQP2	BP	0.472	0.311	0.805
GNG5	ADCY4	BP	0.83	0.127	0.545
GNG13	AVP	BP	0.43	0.348	0.903
AQP1	GNG4	BP	0.348	0.899	0.364
AQP4	AQP4	BP	1	0.0	0.0
PRKACA	GNB5	BP	0.5	0.904	0.163
AQP10	PRKAR2B	BP	0.324	0.216	0.848
AQP3	GNG10	BP	0.253	0.886	0.711
AQP7	GNG8	BP	0.35	0.769	0.572
GNAS	GNB3	BP	0.663	0.769	0.087
GNGT2	AQP6	BP	0.176	0.837	0.904
ADCY7	ADCY8	BP	Inf	0.014	0.048
GNG3	RAB11FIP2	BP	0.063	1.0	1.0
ADCY2	PRKAR1A	BP	0.827	0.103	0.348
ADCY7	RAB11A	BP	0.638	0.666	0.591
GNG7	GNG7	BP	1	0.0	0.0
AQP6	PRKACB	BP	0.261	0.404	0.824
AQP11	AQP3	BP	0.392	0.601	0.864
ADCY8	ADCY8	BP	1	0.0	0.0
PRKACB	GNG8	BP	0.702	0.64	0.078
AQP9	GNG11	BP	0.263	0.906	0.56
GNB2	MYO5B	BP	0.055	1.0	1.0
MYO5B	GNG13	BP	0.046	1.0	1.0
ADCY2	AQP2	BP	0.433	0.633	0.796
AVPR2	GNB1	BP	0.661	0.525	0.585
GNB4	GNB4	BP	1	0.0	0.0
GNG5	AQP3	BP	0.253	0.711	0.886
ADCY6	GNG10	BP	0.818	0.604	0.127
PRKACB	ADCY3	BP	0.861	0.272	0.09
AQP3	PRKAR1B	BP	0.522	0.482	0.472
ADCY9	PRKACA	BP	0.749	0.14	0.518
ADCY2	GNB3	BP	0.822	0.545	0.043
AQP6	ADCY9	BP	0.311	0.543	0.821
GNG13	GNB4	BP	0.829	0.392	0.0
GNB4	GNAS	BP	0.391	0.0	0.892
GNAS	PRKACA	BP	0.697	0.43	0.424
PRKACA	GNB3	BP	0.623	0.75	0.135
ADCY2	PRKACG	BP	0.833	0.146	0.24
PRKAR2B	PRKAR2B	BP	0.934	0.0	0.0
GNB3	RAB11FIP2	BP	0.057	1.0	1.0
GNAS	AQP5	BP	0.391	0.807	0.416
PRKAR2B	GNB1	BP	0.612	0.527	0.521
GNG10	ADCY5	BP	0.785	0.127	0.648
PRKAR2B	AQP11	BP	0.201	0.945	0.751
AQP3	GNG2	BP	0.357	0.702	0.595
GNG5	GNG2	BP	0.823	0.082	0.416
GNB5	GNG3	BP	0.924	0.0	0.614
ADCY6	ADCY6	BP	1	0.0	0.0
ADCY8	AQP9	BP	0.513	0.674	0.72
PRKAR2A	PRKAR2A	BP	1.03	0.0	0.0
ADCY5	GNGT1	BP	0.669	0.744	0.528
AQP2	AQP11	BP	0.326	0.84	0.224
PRKAR1A	AQP3	BP	0.467	0.599	0.424
ADCY3	GNG3	BP	0.839	0.45	0.082
MYO5B	PRKAR1B	BP	0.375	0.062	0.787
GNG11	PRKAR2B	BP	0.608	0.089	0.695
PRKAR1A	AQP8	BP	0.354	0.788	0.207
ADCY9	ADCY9	BP	1	0.0	0.0
ADCY3	AQP8	BP	0.417	0.754	0.301
AQP6	AQP6	BP	0.833	0.0	0.0
AQP4	PRKACG	BP	0.434	0.576	0.618
ADCY5	PRKAR1B	BP	0.839	0.294	0.089
GNB2	ADCY7	BP	0.838	0.127	0.589
AVP	AQP3	BP	0.484	0.703	0.325
AQP6	AVPR2	BP	0.432	0.381	0.75
GNGT1	AQP1	BP	0.511	0.238	0.823
AQP7	AQP6	BP	0.646	0.515	0.3
GNG8	GNG13	BP	0.873	0.157	0.194
AQP5	GNB5	BP	0.072	0.983	0.895
GNG10	GNG3	BP	1.082	0.0	0.081
AQP1	GNG11	BP	0.34	0.926	0.166
GNG8	AVPR2	BP	0.64	0.25	0.733
GNG12	AQP8	BP	0.255	0.68	0.751
GNB3	PRKAR1B	BP	0.72	0.134	0.473
RAB11FIP2	GNGT2	BP	0.067	1.0	1.0
GNG8	GNG8	BP	1.096	0.0	0.0
AQP9	AQP9	BP	1.02	0.0	0.0
AQP11	GNAS	BP	0.284	0.617	0.944
GNAS	GNAS	BP	1	0.0	0.0
AQP4	GNB4	BP	0.199	0.922	0.651
AQP2	PRKAR1A	BP	0.477	0.633	0.563
ADCY4	ADCY4	BP	1	0.0	0.0
PRKAR1A	PRKAR1A	BP	1.051	0.0	0.0
ADCY8	AVP	BP	Inf	0.385	0.714
GNG4	GNG4	BP	1	0.0	0.0
AQP9	GNG10	BP	0.297	0.872	0.507
AQP3	GNAS	BP	0.529	0.229	0.584
GNGT2	GNGT2	BP	1.154	0.0	0.0
GNB2	AQP10	BP	0.154	0.894	0.851
ADCY2	GNB5	BP	0.694	0.839	0.3
GNG11	GNG4	BP	0.888	0.098	0.312
AQP2	AQP2	BP	1.007	0.0	0.0
GNG3	GNG3	BP	1.096	0.0	0.0
GNG2	GNG2	BP	1	0.0	0.0
