# Supplementary material for: Semantic Particularity Measure for Functional Characterization of Gene Sets Using Gene Ontology
Source: PLoS One. 2014 Jan 28;9(1):e86525. doi: 10.1371/journal.pone.0086525 (PMC3904913; doi:10.1371/journal.pone.0086525)
Supplement: File S1 — Complete results for the case 2 about Homo sapiens aquaporin-mediated transport. (ZIP) [file pone.0086525.s001.zip › Case2_IC_CC.txt]

gene1	gene2	branch	sim	par1	par2
AVP	AQP9	CC	0.102	0.936	0.934
PRKACB	RAB11A	CC	0.473	0.654	0.782
PRKAR1A	GNGT1	CC	0.48	0.759	0.793
PRKAR1B	GNG13	CC	0.694	0.632	0.484
AQP8	GNG4	CC	0.649	0.719	0.559
ADCY2	ADCY4	CC	0.889	0.381	0.0
ADCY1	PRKAR1B	CC	0.655	0.462	0.805
RAB11FIP2	GNG5	CC	0.547	0.814	0.668
GNG5	GNG11	CC	1	0.0	0.0
PRKACG	GNG3	CC	0.101	0.829	0.929
ADCY7	AQP2	CC	0.39	0.0	0.936
ADCY6	GNG7	CC	0.664	0.544	0.544
AQP10	ADCY1	CC	0.875	0.0	0.258
ADCY5	PRKAR1A	CC	0.421	0.725	0.875
GNGT2	ADCY5	CC	0.539	0.649	0.589
GNB1	ADCY8	CC	0.482	0.889	0.102
AQP7	AQP8	CC	0.678	0.763	0.653
PRKACA	GNG8	CC	0.409	0.827	0.6
RAB11FIP2	PRKAR2B	CC	0.549	0.465	0.723
PRKAR2B	ADCY9	CC	0.515	0.879	0.302
AVP	GNB4	CC	0.093	0.986	0.886
GNB2	ADCY6	CC	0.389	0.821	0.691
ADCY4	GNG10	CC	0.616	0.571	0.544
AQP8	GNG3	CC	0.649	0.719	0.559
GNG11	GNB4	CC	1	0.716	0.0
RAB11FIP2	GNG2	CC	0.547	0.814	0.668
GNB4	ADCY3	CC	1	0.0	0.55
ADCY3	PRKACA	CC	0.651	0.344	0.888
PRKAR2A	RAB11A	CC	0.479	0.596	0.805
ADCY1	ADCY1	CC	1	0.0	0.0
AQP7	GNB1	CC	0.576	0.534	0.705
AVPR2	AQP8	CC	0.733	0.632	0.609
GNG12	AQP2	CC	0.385	0.423	0.904
ADCY3	GNG11	CC	0.762	0.289	0.559
GNG12	AVP	CC	0.055	0.929	0.969
AVPR2	AQP7	CC	0.701	0.625	0.73
AQP7	AQP1	CC	0.677	0.42	0.691
AQP8	AQP5	CC	0.811	0.317	0.564
RAB11FIP2	RAB11FIP2	CC	1	0.0	0.0
GNG8	GNG10	CC	0.857	0.283	0.0
GNB1	MIP	CC	0.485	0.883	0.797
PRKACB	ADCY8	CC	0.445	0.919	0.329
PRKACG	GNGT1	CC	0.101	0.829	0.976
GNB2	RAB11A	CC	0.473	0.586	0.842
ADCY3	GNGT1	CC	0.627	0.289	0.847
AQP1	GNG10	CC	0.482	0.905	0.559
ADCY4	AQP8	CC	0.692	0.528	0.684
PRKAR2B	GNG7	CC	0.494	0.783	0.41
GNG4	AQP2	CC	0.385	0.423	0.904
GNG12	AQP9	CC	0.703	0.423	0.559
PRKACB	GNG11	CC	0.45	0.798	0.484
GNB2	PRKAR2A	CC	0.616	0.586	0.671
GNB1	ADCY6	CC	0.676	0.721	0.046
GNB1	GNB3	CC	0.694	0.629	0.0
GNB5	AQP8	CC	0.645	0.558	0.675
GNB3	AQP5	CC	0.58	0.517	0.758
AQP1	GNG8	CC	0.523	0.826	0.408
MIP	AQP7	CC	0.795	0.526	0.481
AQP2	AQP4	CC	0.621	0.817	0.613
AQP4	AQP8	CC	0.643	0.824	0.653
ADCY1	PRKAR1A	CC	0.523	0.462	0.875
AQP11	GNG2	CC	0.512	0.776	0.544
PRKACA	AQP7	CC	0.598	0.81	0.717
RAB11A	AQP4	CC	0.533	0.852	0.804
GNG13	ADCY2	CC	0.588	0.41	0.586
GNGT1	GNG4	CC	0.765	0.669	0.0
ADCY4	AQP3	CC	0.772	0.471	0.604
MYO5B	AQP5	CC	0.245	0.717	0.856
GNG2	MYO5B	CC	0.418	0.531	0.649
AQP9	PRKACB	CC	0.615	0.607	0.774
AQP3	GNB4	CC	1	0.83	0.0
GNB3	PRKAR2B	CC	0.332	0.813	0.932
GNG8	GNG2	CC	0.857	0.283	0.0
GNG5	ADCY9	CC	0.849	0.599	0.218
AQP5	GNG2	CC	0.643	0.835	0.559
AQP9	AQP7	CC	0.739	0.515	0.645
GNG4	PRKAR2A	CC	0.566	0.484	0.72
AVPR2	GNGT2	CC	0.566	0.756	0.678
GNG12	GNGT1	CC	0.765	0.0	0.669
MIP	AQP11	CC	0.557	0.763	0.726
PRKACG	GNG10	CC	0.101	0.829	0.929
GNB3	AQP3	CC	0.463	0.813	0.83
AQP5	ADCY9	CC	0.774	0.819	0.0
GNG2	GNGT2	CC	0.857	0.0	0.283
ADCY5	RAB11A	CC	0.381	0.668	0.918
GNG8	ADCY6	CC	0.59	0.649	0.544
AVPR2	PRKAR2B	CC	0.573	0.584	0.795
MIP	GNG12	CC	0.585	0.825	0.559
AQP4	GNB5	CC	0.543	0.775	0.484
GNB3	AQP8	CC	0.472	0.813	0.839
GNGT1	GNG3	CC	0.765	0.669	0.0
RAB11FIP2	AQP4	CC	0.533	0.781	0.885
MYO5B	AQP2	CC	0.533	0.354	0.857
ADCY7	ADCY4	CC	0.711	0.0	0.569
ADCY6	RAB11FIP2	CC	0.555	0.626	0.775
AQP8	AVP	CC	0.105	0.928	0.936
AQP3	PRKACA	CC	0.598	0.744	0.888
GNGT2	AQP3	CC	0.589	0.678	0.709
AQP9	AQP8	CC	0.833	0.575	0.609
AQP6	GNB5	CC	0.501	0.611	0.558
PRKAR1B	PRKAR1B	CC	1	0.0	0.0
GNGT1	GNGT1	CC	1	0.0	0.0
AVPR2	GNG10	CC	0.623	0.756	0.559
AQP3	AQP8	CC	0.677	0.584	0.609
AQP4	AQP6	CC	0.612	0.799	0.529
GNG11	GNAS	CC	0.503	0.0	0.802
GNG8	ADCY1	CC	0.659	0.649	0.274
AQP8	AQP11	CC	0.599	0.648	0.726
PRKACG	AQP5	CC	0.432	0.536	0.946
GNG4	GNB3	CC	0.553	0.716	0.813
PRKAR1B	GNG4	CC	0.694	0.632	0.484
GNG12	ADCY4	CC	0.616	0.544	0.571
ADCY7	PRKAR2A	CC	0.562	0.329	0.885
GNAS	GNB5	CC	0.484	0.776	0.074
PRKACG	AVPR2	CC	0.432	0.536	0.884
GNGT2	AQP8	CC	0.59	0.678	0.719
AQP6	GNB2	CC	0.424	0.665	0.76
GNB4	GNGT1	CC	1	0.0	0.907
AQP6	PRKACG	CC	0.409	0.861	0.536
GNGT2	GNB4	CC	1	0.796	0.0
ADCY3	AQP3	CC	0.854	0.115	0.541
GNG2	PRKACG	CC	0.101	0.929	0.829
GNG8	GNAS	CC	0.586	0.0	0.724
GNB2	AQP9	CC	0.576	0.648	0.645
GNG8	ADCY8	CC	0.735	0.678	0.102
GNAS	GNG12	CC	0.503	0.802	0.0
GNB3	MYO5B	CC	0.139	0.874	0.875
RAB11A	PRKACA	CC	0.504	0.758	0.673
ADCY1	GNG5	CC	0.753	0.274	0.544
AQP2	GNG11	CC	0.385	0.904	0.423
PRKAR1A	PRKAR2A	CC	0.817	0.346	0.239
ADCY3	ADCY4	CC	0.858	0.22	0.471
GNG8	GNGT1	CC	0.68	0.283	0.669
PRKAR1B	GNG3	CC	0.694	0.632	0.484
GNB3	PRKAR2A	CC	0.361	0.813	0.885
AQP7	GNG3	CC	0.631	0.689	0.432
GNG8	GNG3	CC	0.857	0.283	0.0
AVPR2	AVPR2	CC	1	0.0	0.0
AQP11	PRKACA	CC	0.622	0.667	0.781
PRKAR1A	PRKACB	CC	0.725	0.346	0.432
GNGT1	GNB2	CC	0.423	0.793	0.648
AQP5	GNGT2	CC	0.59	0.835	0.678
AVPR2	GNG2	CC	0.623	0.756	0.559
GNB5	AQP2	CC	0.437	0.437	0.889
GNG2	GNB3	CC	0.553	0.716	0.813
GNG12	PRKAR1B	CC	0.694	0.484	0.632
GNG12	GNG7	CC	1	0.0	0.0
GNG11	ADCY6	CC	0.664	0.544	0.544
AQP1	AQP5	CC	0.743	0.505	0.204
AQP5	AQP6	CC	0.671	0.717	0.458
ADCY6	PRKACA	CC	0.442	0.626	0.888
AQP11	AQP5	CC	0.741	0.409	0.551
ADCY3	AQP11	CC	0.763	0.22	0.715
RAB11A	GNAS	CC	0.605	0.47	0.541
ADCY4	ADCY5	CC	0.768	0.213	0.264
ADCY3	PRKAR1A	CC	0.671	0.344	0.846
GNG4	ADCY7	CC	0.857	0.575	0.102
PRKAR1A	GNG3	CC	0.559	0.759	0.484
ADCY2	PRKACA	CC	0.607	0.645	0.803
PRKAR2A	ADCY6	CC	0.5	0.834	0.651
AQP9	AVPR2	CC	0.782	0.575	0.632
GNG13	AQP10	CC	0.857	0.575	0.102
ADCY1	GNG7	CC	0.753	0.274	0.544
ADCY6	AQP3	CC	0.636	0.498	0.647
GNB1	PRKACA	CC	0.438	0.807	0.755
ADCY9	GNG11	CC	0.849	0.218	0.599
ADCY4	PRKAR1B	CC	0.623	0.646	0.761
GNG13	PRKAR1A	CC	0.559	0.484	0.759
AVPR2	MIP	CC	0.679	0.632	0.756
ADCY6	GNGT1	CC	0.75	0.046	0.624
GNG4	GNG5	CC	1	0.0	0.0
ADCY9	PRKAR2A	CC	0.577	0.446	0.885
AQP1	AQP10	CC	0.524	0.895	0.0
PRKACA	MIP	CC	0.523	0.888	0.847
PRKACG	ADCY8	CC	0.093	0.922	0.945
GNB3	ADCY5	CC	0.723	0.517	0.419
PRKAR2A	PRKACB	CC	0.875	0.0	0.215
ADCY4	GNB1	CC	0.729	0.099	0.718
PRKAR1A	GNG8	CC	0.508	0.759	0.6
MYO5B	GNG11	CC	0.418	0.649	0.531
MYO5B	ADCY4	CC	0.244	0.81	0.744
GNG4	ADCY2	CC	0.588	0.41	0.586
ADCY1	GNB5	CC	0.819	0.073	0.483
GNGT2	PRKAR2A	CC	0.509	0.6	0.72
GNG12	GNG12	CC	1	0.0	0.0
AQP3	AQP2	CC	0.576	0.371	0.858
ADCY8	ADCY1	CC	0.875	0.0	0.258
RAB11A	PRKAR1B	CC	0.476	0.842	0.568
PRKAR2A	GNG13	CC	0.566	0.72	0.484
GNG10	RAB11A	CC	0.388	0.484	0.87
GNG3	ADCY2	CC	0.588	0.41	0.586
GNG3	ADCY7	CC	0.857	0.575	0.102
GNG3	PRKACA	CC	0.443	0.484	0.827
AQP3	PRKAR2A	CC	0.674	0.744	0.82
GNGT1	AQP2	CC	0.396	0.741	0.889
GNB3	PRKACB	CC	0.294	0.813	0.919
PRKACG	ADCY3	CC	0.536	0.634	0.76
PRKAR2B	MIP	CC	0.493	0.844	0.78
AVP	GNG7	CC	0.055	0.969	0.929
AVPR2	PRKAR2A	CC	0.614	0.672	0.762
ADCY9	GNG2	CC	0.849	0.218	0.599
ADCY1	AQP11	CC	0.628	0.112	0.726
GNB2	GNG10	CC	0.507	0.648	0.484
AQP1	ADCY4	CC	0.635	0.796	0.156
GNAS	AQP9	CC	0.535	0.792	0.447
GNG5	AQP1	CC	0.482	0.559	0.905
GNGT2	AQP10	CC	0.735	0.678	0.102
PRKACB	ADCY9	CC	0.466	0.919	0.446
GNG11	GNG7	CC	1	0.0	0.0
PRKAR2A	GNG8	CC	0.509	0.72	0.6
PRKACB	ADCY5	CC	0.437	0.872	0.668
ADCY2	PRKAR2A	CC	0.669	0.645	0.687
GNAS	GNG2	CC	0.503	0.802	0.0
GNB3	GNG7	CC	0.553	0.813	0.716
GNG10	ADCY9	CC	0.849	0.599	0.218
GNB5	GNGT2	CC	0.694	0.142	0.283
ADCY7	GNB4	CC	1	0.329	0.0
AQP8	GNG13	CC	0.649	0.719	0.559
GNB4	GNB1	CC	1	0.0	0.937
ADCY2	GNB1	CC	0.698	0.294	0.664
AQP3	AQP10	CC	0.746	0.68	0.0
MYO5B	GNGT1	CC	0.339	0.622	0.8
ADCY4	GNGT1	CC	0.603	0.255	0.687
GNAS	AQP2	CC	0.674	0.49	0.582
PRKAR2B	AQP4	CC	0.599	0.76	0.757
ADCY4	RAB11A	CC	0.447	0.646	0.917
PRKAR1A	AVPR2	CC	0.555	0.832	0.718
GNB2	PRKACG	CC	0.536	0.901	0.536
PRKACB	GNAS	CC	0.54	0.59	0.753
AQP4	AQP10	CC	0.627	0.85	0.0
ADCY4	RAB11FIP2	CC	0.62	0.646	0.781
ADCY1	AQP4	CC	0.624	0.201	0.833
PRKAR2B	GNB4	CC	1	0.932	0.0
GNG8	AQP10	CC	0.735	0.678	0.102
AVP	ADCY9	CC	0.043	0.986	0.937
GNB5	ADCY4	CC	0.563	0.595	0.571
AQP4	GNG2	CC	0.598	0.775	0.423
MYO5B	MYO5B	CC	1	0.0	0.0
ADCY5	PRKAR2B	CC	0.446	0.538	0.844
GNAS	AQP10	CC	0.455	0.891	0.008
ADCY7	GNB3	CC	0.572	0.329	0.813
GNG11	GNGT1	CC	0.765	0.0	0.669
AQP6	GNG11	CC	0.607	0.645	0.559
GNG5	GNG7	CC	1	0.0	0.0
AQP6	ADCY2	CC	0.557	0.564	0.675
GNB3	GNG12	CC	0.553	0.813	0.716
PRKAR2A	AQP8	CC	0.571	0.834	0.777
GNGT2	GNG4	CC	0.857	0.283	0.0
GNG7	AQP3	CC	0.654	0.559	0.709
ADCY7	GNG10	CC	0.857	0.102	0.575
ADCY9	GNG7	CC	0.849	0.218	0.599
AQP9	GNG2	CC	0.703	0.559	0.423
GNG4	AQP11	CC	0.512	0.544	0.776
ADCY3	AQP4	CC	0.751	0.0	0.799
GNB5	ADCY3	CC	0.658	0.618	0.289
GNB5	PRKAR2A	CC	0.522	0.51	0.701
MIP	PRKAR2A	CC	0.525	0.857	0.834
GNB4	AQP7	CC	1	0.0	0.89
GNG2	ADCY7	CC	0.857	0.575	0.102
ADCY1	AQP1	CC	0.626	0.0	0.852
GNG10	MYO5B	CC	0.418	0.531	0.649
AQP5	AQP4	CC	0.672	0.576	0.628
AQP11	ADCY4	CC	0.838	0.456	0.0
GNB4	PRKACB	CC	1	0.0	0.919
AQP11	GNB1	CC	0.598	0.497	0.706
PRKAR2B	GNG10	CC	0.494	0.783	0.41
PRKACB	GNB2	CC	0.643	0.615	0.351
GNGT1	ADCY2	CC	0.581	0.618	0.39
AVPR2	ADCY7	CC	0.699	0.74	0.0
AQP7	ADCY5	CC	0.667	0.642	0.264
AQP5	GNG13	CC	0.643	0.835	0.559
GNG3	GNG2	CC	1	0.0	0.0
ADCY2	RAB11FIP2	CC	0.561	0.801	0.781
AQP11	PRKAR1A	CC	0.63	0.708	0.753
ADCY6	ADCY4	CC	0.784	0.187	0.213
ADCY3	GNG8	CC	0.677	0.289	0.678
AVP	ADCY7	CC	0.04	0.986	0.945
ADCY4	PRKAR2B	CC	0.63	0.514	0.838
ADCY8	GNG10	CC	0.857	0.102	0.575
AVP	MYO5B	CC	0.26	0.751	0.632
ADCY1	AQP6	CC	0.68	0.112	0.566
PRKACB	RAB11FIP2	CC	0.634	0.728	0.58
GNG11	PRKACA	CC	0.443	0.484	0.827
GNB1	AQP6	CC	0.426	0.842	0.514
AQP1	AVP	CC	0.286	0.806	0.469
MIP	MYO5B	CC	0.224	0.894	0.808
PRKAR1A	AQP5	CC	0.529	0.832	0.846
AQP1	AQP2	CC	0.607	0.513	0.674
GNG5	RAB11A	CC	0.388	0.484	0.87
GNG7	GNG10	CC	1	0.0	0.0
GNGT1	AQP10	CC	0.655	0.84	0.102
MIP	ADCY7	CC	0.657	0.808	0.0
AQP2	ADCY4	CC	0.546	0.912	0.471
GNG12	AQP10	CC	0.857	0.575	0.102
PRKACB	AQP3	CC	0.604	0.868	0.744
ADCY8	AQP6	CC	0.695	0.0	0.619
ADCY5	ADCY9	CC	0.695	0.587	0.262
GNB3	PRKACG	CC	0.093	0.979	0.922
GNG3	AQP5	CC	0.643	0.559	0.835
GNG13	AQP2	CC	0.385	0.423	0.904
MIP	PRKAR1A	CC	0.471	0.874	0.875
ADCY7	PRKAR1A	CC	0.499	0.329	0.9
GNG2	GNG12	CC	1	0.0	0.0
GNG3	GNB3	CC	0.553	0.716	0.813
GNG10	GNB3	CC	0.553	0.716	0.813
AQP9	MYO5B	CC	0.384	0.687	0.622
GNG5	PRKACA	CC	0.443	0.484	0.827
GNAS	RAB11FIP2	CC	0.533	0.771	0.427
AQP9	ADCY3	CC	0.844	0.622	0.122
GNG13	PRKACG	CC	0.101	0.929	0.829
PRKAR1B	ADCY2	CC	0.613	0.589	0.645
AVP	AVPR2	CC	0.185	0.853	0.813
GNG5	AVPR2	CC	0.623	0.559	0.756
PRKAR1B	PRKACA	CC	0.718	0.0	0.514
AVP	AVP	CC	1	0.0	0.0
GNG7	GNAS	CC	0.503	0.0	0.802
GNB3	ADCY3	CC	0.54	0.813	0.55
AQP2	GNB3	CC	0.27	0.968	0.813
PRKACB	AQP4	CC	0.587	0.77	0.804
ADCY5	ADCY2	CC	0.69	0.264	0.513
AQP5	RAB11A	CC	0.458	0.808	0.882
AQP1	PRKAR1B	CC	0.488	0.918	0.761
MIP	GNGT1	CC	0.526	0.797	0.823
GNG4	RAB11FIP2	CC	0.547	0.668	0.814
GNG5	PRKAR1A	CC	0.559	0.484	0.759
ADCY4	GNG3	CC	0.616	0.571	0.544
AQP10	GNB5	CC	0.643	0.102	0.635
MIP	PRKACG	CC	0.254	0.977	0.829
AQP5	PRKAR2A	CC	0.582	0.815	0.762
GNG7	GNGT1	CC	0.765	0.0	0.669
GNGT2	GNG10	CC	0.857	0.283	0.0
GNG3	GNAS	CC	0.503	0.0	0.802
RAB11FIP2	PRKAR1B	CC	0.546	0.758	0.739
GNG3	GNGT2	CC	0.857	0.0	0.283
GNAS	ADCY5	CC	0.64	0.759	0.254
PRKACB	AVPR2	CC	0.565	0.811	0.661
PRKAR2B	ADCY3	CC	0.675	0.838	0.252
PRKACA	AVPR2	CC	0.551	0.839	0.661
GNG7	ADCY5	CC	0.599	0.544	0.589
RAB11FIP2	GNG13	CC	0.547	0.814	0.668
MIP	ADCY9	CC	0.714	0.807	0.0
GNB2	GNB5	CC	0.498	0.648	0.54
AQP4	ADCY6	CC	0.57	0.833	0.498
AQP7	RAB11FIP2	CC	0.564	0.831	0.781
ADCY2	ADCY7	CC	0.623	0.738	0.0
PRKAR1A	GNGT2	CC	0.508	0.759	0.6
AQP8	GNG5	CC	0.649	0.719	0.559
GNG11	GNB2	CC	0.507	0.484	0.648
ADCY8	MIP	CC	0.657	0.0	0.808
GNG8	GNB5	CC	0.694	0.283	0.142
ADCY2	AQP1	CC	0.601	0.478	0.796
GNG2	AQP1	CC	0.482	0.559	0.905
AQP1	RAB11A	CC	0.464	0.734	0.729
PRKACG	GNG4	CC	0.101	0.829	0.929
ADCY7	AQP1	CC	0.524	0.0	0.895
GNG12	AQP4	CC	0.598	0.423	0.775
AQP10	ADCY2	CC	0.623	0.0	0.738
ADCY5	GNG3	CC	0.599	0.589	0.544
GNGT1	AQP4	CC	0.538	0.763	0.775
GNGT2	ADCY4	CC	0.555	0.649	0.571
AVPR2	AQP1	CC	0.602	0.578	0.837
AQP2	GNG7	CC	0.385	0.904	0.423
ADCY9	GNG13	CC	0.849	0.218	0.599
PRKAR2B	ADCY8	CC	0.498	0.879	0.102
ADCY3	ADCY2	CC	0.761	0.22	0.675
GNB2	ADCY9	CC	0.476	0.854	0.446
GNG8	AQP8	CC	0.59	0.678	0.719
ADCY4	GNG11	CC	0.616	0.571	0.544
GNG11	GNB5	CC	0.81	0.0	0.142
GNB4	ADCY2	CC	1	0.0	0.868
GNG2	AQP8	CC	0.649	0.559	0.719
GNG12	AQP3	CC	0.654	0.559	0.709
ADCY3	GNG10	CC	0.762	0.289	0.559
ADCY6	PRKAR1A	CC	0.444	0.691	0.875
MYO5B	PRKAR2B	CC	0.43	0.33	0.646
GNGT1	AQP3	CC	0.551	0.847	0.709
PRKACB	GNB1	CC	0.45	0.715	0.807
AQP8	AQP6	CC	0.661	0.609	0.531
AVP	RAB11FIP2	CC	0.281	0.751	0.712
AQP11	GNG13	CC	0.512	0.776	0.544
GNG8	GNG11	CC	0.857	0.283	0.0
GNB5	GNB3	CC	0.453	0.764	0.813
GNB3	AQP4	CC	0.44	0.813	0.925
AQP6	GNG12	CC	0.607	0.645	0.559
AQP10	AQP10	CC	1	0.0	0.0
GNB1	GNG11	CC	0.555	0.779	0.0
ADCY8	GNG7	CC	0.857	0.102	0.575
AQP4	AVPR2	CC	0.664	0.799	0.625
GNG13	GNG11	CC	1	0.0	0.0
AQP1	GNG13	CC	0.482	0.905	0.559
ADCY4	AQP9	CC	0.743	0.528	0.662
GNB5	GNG10	CC	0.81	0.142	0.0
GNG4	AQP3	CC	0.654	0.559	0.709
ADCY1	ADCY9	CC	0.859	0.258	0.262
GNGT2	RAB11A	CC	0.366	0.6	0.87
PRKACB	GNG10	CC	0.45	0.798	0.484
GNB2	PRKAR2B	CC	0.65	0.351	0.681
GNG8	GNG4	CC	0.857	0.283	0.0
GNB1	ADCY7	CC	0.482	0.889	0.102
GNB1	GNB2	CC	0.546	0.709	0.292
PRKAR1A	GNB2	CC	0.68	0.718	0.586
PRKAR1A	ADCY4	CC	0.619	0.846	0.646
MYO5B	AVPR2	CC	0.287	0.717	0.727
MIP	AQP6	CC	0.61	0.756	0.531
ADCY1	GNB2	CC	0.472	0.462	0.821
GNAS	PRKAR2A	CC	0.571	0.757	0.489
AQP2	AQP5	CC	0.58	0.728	0.365
AQP4	AQP9	CC	0.796	0.458	0.033
AQP5	ADCY3	CC	0.783	0.768	0.0
GNB2	GNG7	CC	0.507	0.648	0.484
GNB3	RAB11A	CC	0.249	0.813	0.947
AQP3	RAB11A	CC	0.458	0.744	0.917
AQP11	GNG5	CC	0.512	0.776	0.544
GNGT2	PRKAR1B	CC	0.607	0.6	0.632
PRKACG	AQP8	CC	0.254	0.829	0.965
ADCY9	AQP3	CC	0.754	0.137	0.616
GNG13	ADCY5	CC	0.599	0.544	0.589
GNGT1	GNG5	CC	0.765	0.669	0.0
MYO5B	AQP4	CC	0.405	0.619	0.848
GNB1	AQP10	CC	0.482	0.889	0.102
PRKACA	PRKACB	CC	0.866	0.308	0.196
RAB11A	AVPR2	CC	0.574	0.83	0.485
GNG7	AQP10	CC	0.857	0.575	0.102
AQP9	AQP6	CC	0.715	0.575	0.531
PRKAR1A	GNB5	CC	0.502	0.759	0.54
MYO5B	PRKACA	CC	0.38	0.41	0.678
MIP	AQP10	CC	0.657	0.808	0.0
PRKACG	GNG11	CC	0.101	0.829	0.929
AQP5	ADCY8	CC	0.715	0.825	0.0
GNG2	GNGT1	CC	0.765	0.0	0.669
GNG8	ADCY7	CC	0.735	0.678	0.102
GNB4	GNG3	CC	1	0.0	0.716
AQP8	GNAS	CC	0.504	0.574	0.842
MIP	GNG11	CC	0.585	0.825	0.559
GNB3	GNB2	CC	0.538	0.349	0.489
GNG13	GNAS	CC	0.503	0.0	0.802
PRKAR2B	GNG8	CC	0.456	0.783	0.527
PRKACA	PRKAR2A	CC	0.859	0.348	0.0
PRKACG	PRKACB	CC	1	0.0	0.872
ADCY7	ADCY7	CC	1	0.0	0.0
PRKAR1B	GNB1	CC	0.449	0.632	0.857
GNGT2	AQP2	CC	0.368	0.549	0.904
AQP6	GNB4	CC	0.732	0.774	0.0
GNG7	PRKAR2A	CC	0.566	0.484	0.72
GNGT2	GNB2	CC	0.45	0.6	0.648
AVPR2	GNG11	CC	0.623	0.756	0.559
GNG2	PRKACA	CC	0.443	0.484	0.827
AQP4	AQP7	CC	0.833	0.538	0.339
GNB2	AQP7	CC	0.635	0.622	0.717
AQP7	PRKAR2B	CC	0.618	0.656	0.767
GNB4	GNG8	CC	1	0.0	0.796
GNG7	GNB1	CC	0.555	0.0	0.779
AVPR2	AQP10	CC	0.699	0.74	0.0
ADCY1	PRKACB	CC	0.653	0.211	0.844
GNG4	GNB2	CC	0.507	0.484	0.648
AQP10	PRKACB	CC	0.445	0.329	0.919
ADCY3	ADCY5	CC	0.665	0.306	0.548
PRKAR1B	GNG5	CC	0.694	0.632	0.484
GNG7	AVPR2	CC	0.623	0.559	0.756
GNG12	ADCY5	CC	0.599	0.544	0.589
AQP7	GNG5	CC	0.631	0.689	0.432
ADCY7	PRKAR2B	CC	0.498	0.102	0.879
GNG7	AQP11	CC	0.512	0.544	0.776
ADCY2	AQP7	CC	0.768	0.342	0.527
PRKAR1B	PRKAR2B	CC	0.752	0.0	0.53
GNB3	AVP	CC	0.266	0.623	0.752
GNB2	AQP8	CC	0.468	0.821	0.803
GNG8	ADCY9	CC	0.743	0.712	0.218
RAB11FIP2	MYO5B	CC	0.442	0.564	0.504
GNG10	PRKACA	CC	0.443	0.484	0.827
PRKAR1A	GNB4	CC	1	0.9	0.0
ADCY1	GNG4	CC	0.753	0.274	0.544
AQP9	RAB11FIP2	CC	0.723	0.762	0.775
PRKAR2B	GNGT1	CC	0.443	0.768	0.719
ADCY7	AQP11	CC	0.588	0.0	0.781
AQP7	GNG2	CC	0.631	0.689	0.432
PRKAR2A	ADCY8	CC	0.562	0.885	0.329
AVPR2	GNB5	CC	0.609	0.694	0.558
GNGT1	GNB1	CC	0.835	0.0	0.27
GNB2	GNG8	CC	0.45	0.648	0.6
AVPR2	GNG3	CC	0.623	0.756	0.559
GNG13	GNG5	CC	1	0.0	0.0
GNG2	GNB2	CC	0.507	0.484	0.648
GNB5	AQP3	CC	0.562	0.618	0.709
GNG11	ADCY5	CC	0.599	0.544	0.589
AQP11	AQP11	CC	1	0.0	0.0
AQP6	PRKAR2B	CC	0.549	0.344	0.679
ADCY2	GNG2	CC	0.588	0.586	0.41
AQP11	AQP4	CC	0.681	0.474	0.673
GNG2	PRKAR2B	CC	0.494	0.41	0.783
ADCY3	AQP10	CC	0.862	0.359	0.0
GNB3	ADCY4	CC	0.614	0.448	0.303
GNG4	ADCY4	CC	0.616	0.544	0.571
PRKAR1A	GNG2	CC	0.559	0.759	0.484
ADCY1	GNB4	CC	1	0.548	0.0
GNB5	RAB11FIP2	CC	0.688	0.578	0.727
AQP1	ADCY9	CC	0.578	0.896	0.0
ADCY6	MIP	CC	0.604	0.442	0.763
AQP3	AQP3	CC	1	0.0	0.0
GNGT2	MYO5B	CC	0.358	0.645	0.649
GNB1	GNG10	CC	0.555	0.779	0.0
AQP3	RAB11FIP2	CC	0.59	0.744	0.781
PRKAR2A	GNG5	CC	0.566	0.72	0.484
ADCY3	GNAS	CC	0.61	0.116	0.839
RAB11A	ADCY2	CC	0.513	0.852	0.645
PRKACG	ADCY9	CC	0.093	0.922	0.937
PRKACB	GNB5	CC	0.598	0.747	0.431
MYO5B	ADCY3	CC	0.279	0.81	0.524
AQP1	PRKAR1A	CC	0.495	0.918	0.846
GNG12	GNG13	CC	1	0.0	0.0
AQP11	MYO5B	CC	0.253	0.802	0.717
AQP9	GNB1	CC	0.553	0.519	0.822
ADCY8	ADCY2	CC	0.623	0.0	0.738
GNB2	AVPR2	CC	0.521	0.76	0.718
ADCY5	AQP9	CC	0.683	0.497	0.624
GNG12	RAB11FIP2	CC	0.547	0.668	0.814
GNG3	ADCY1	CC	0.753	0.544	0.274
GNG12	AVPR2	CC	0.623	0.559	0.756
GNB4	GNB3	CC	1	0.0	0.813
GNB3	GNB3	CC	1	0.0	0.0
AVP	GNG4	CC	0.055	0.969	0.929
GNGT1	AVP	CC	0.16	0.807	0.736
PRKAR1B	AQP6	CC	0.574	0.739	0.665
RAB11FIP2	PRKACA	CC	0.602	0.58	0.766
ADCY2	GNAS	CC	0.705	0.235	0.657
GNB2	PRKACA	CC	0.547	0.586	0.79
GNB4	PRKAR2A	CC	1	0.0	0.885
ADCY7	GNGT2	CC	0.735	0.102	0.678
PRKACB	ADCY4	CC	0.621	0.868	0.646
ADCY5	AQP6	CC	0.568	0.497	0.566
AQP9	GNG7	CC	0.703	0.559	0.423
PRKAR1A	MYO5B	CC	0.484	0.759	0.598
AQP2	PRKAR2A	CC	0.538	0.872	0.596
ADCY7	GNB5	CC	0.643	0.102	0.635
AQP8	GNG10	CC	0.649	0.719	0.559
AQP11	ADCY9	CC	0.601	0.781	0.262
GNG11	RAB11FIP2	CC	0.547	0.668	0.814
AQP6	ADCY4	CC	0.612	0.564	0.471
GNG12	RAB11A	CC	0.388	0.484	0.87
PRKACG	MYO5B	CC	0.353	0.536	0.872
AQP3	GNB1	CC	0.502	0.709	0.897
GNAS	AQP1	CC	0.623	0.569	0.627
PRKAR2B	AQP3	CC	0.621	0.838	0.636
GNG5	AQP9	CC	0.703	0.423	0.559
AQP11	AVP	CC	0.421	0.537	0.465
GNG7	AQP5	CC	0.643	0.559	0.835
ADCY9	GNG4	CC	0.849	0.218	0.599
GNGT1	PRKACA	CC	0.419	0.771	0.802
PRKAR2B	GNB5	CC	0.46	0.768	0.424
GNB5	ADCY5	CC	0.521	0.545	0.538
PRKAR1B	GNB2	CC	0.569	0.568	0.586
AQP4	GNG3	CC	0.598	0.775	0.423
GNG11	AQP3	CC	0.654	0.559	0.709
RAB11A	AQP10	CC	0.362	0.947	0.329
ADCY6	AVP	CC	0.269	0.571	0.736
ADCY8	RAB11A	CC	0.362	0.329	0.947
GNG2	ADCY1	CC	0.753	0.544	0.274
PRKAR1B	AQP7	CC	0.637	0.605	0.717
AQP5	AQP5	CC	1	0.0	0.0
AQP11	ADCY2	CC	0.761	0.456	0.381
GNB3	AQP10	CC	0.572	0.813	0.329
AQP10	AQP2	CC	0.39	0.0	0.936
GNGT1	ADCY8	CC	0.655	0.84	0.102
ADCY2	AVPR2	CC	0.624	0.675	0.64
GNG5	ADCY6	CC	0.664	0.544	0.544
AQP6	ADCY3	CC	0.757	0.529	0.0
GNB3	GNG13	CC	0.553	0.813	0.716
PRKAR2A	AQP9	CC	0.627	0.701	0.621
GNB5	GNG7	CC	0.81	0.142	0.0
GNGT2	GNG7	CC	0.857	0.283	0.0
ADCY7	GNG13	CC	0.857	0.102	0.575
ADCY6	ADCY2	CC	0.698	0.187	0.513
AVP	ADCY1	CC	0.109	0.936	0.817
MYO5B	GNG3	CC	0.418	0.649	0.531
GNG2	ADCY8	CC	0.857	0.575	0.102
AQP10	AQP5	CC	0.715	0.0	0.825
PRKAR2B	GNG13	CC	0.494	0.783	0.41
AQP7	ADCY4	CC	0.763	0.616	0.156
AQP8	ADCY6	CC	0.659	0.648	0.442
AQP5	GNG12	CC	0.643	0.835	0.559
RAB11A	GNB1	CC	0.357	0.815	0.807
AQP1	AQP8	CC	0.723	0.732	0.317
ADCY6	ADCY5	CC	0.992	0.0	0.098
AVP	PRKACG	CC	1	0.808	0.0
AVP	RAB11A	CC	0.349	0.751	0.886
PRKAR2A	PRKAR2B	CC	0.875	0.0	0.372
GNB4	GNG10	CC	1	0.0	0.716
MYO5B	GNG8	CC	0.358	0.649	0.645
ADCY8	GNG11	CC	0.857	0.102	0.575
ADCY8	AVPR2	CC	0.699	0.0	0.74
ADCY1	AQP9	CC	0.85	0.112	0.624
GNGT1	ADCY1	CC	0.629	0.798	0.185
GNG5	GNG8	CC	0.857	0.0	0.283
AQP8	ADCY1	CC	0.787	0.648	0.112
GNG13	PRKACA	CC	0.443	0.484	0.827
PRKAR1B	ADCY8	CC	0.691	0.845	0.329
PRKAR1A	AQP4	CC	0.682	0.732	0.804
AQP1	AQP1	CC	1	0.0	0.0
PRKAR1B	PRKACG	CC	1	0.769	0.0
GNGT1	AQP11	CC	0.524	0.673	0.58
PRKACG	GNGT2	CC	0.101	0.829	0.949
AQP2	ADCY5	CC	0.416	0.912	0.497
GNG12	AQP11	CC	0.512	0.544	0.776
PRKACB	AQP2	CC	0.526	0.654	0.856
ADCY8	AQP7	CC	0.674	0.0	0.795
ADCY5	ADCY8	CC	0.69	0.587	0.0
ADCY4	MIP	CC	0.637	0.528	0.787
GNG5	GNAS	CC	0.503	0.0	0.802
PRKACA	ADCY4	CC	0.613	0.888	0.646
ADCY9	ADCY3	CC	0.905	0.0	0.189
ADCY9	GNB5	CC	0.666	0.218	0.667
GNG2	GNG13	CC	1	0.0	0.0
RAB11A	GNG4	CC	0.388	0.87	0.484
AQP5	RAB11FIP2	CC	0.588	0.808	0.696
GNG11	PRKAR2A	CC	0.566	0.484	0.72
AQP9	ADCY2	CC	0.715	0.555	0.56
PRKAR1B	ADCY3	CC	0.733	0.761	0.344
AQP3	ADCY2	CC	0.694	0.604	0.675
AQP2	GNB2	CC	0.527	0.897	0.586
GNAS	MIP	CC	0.477	0.842	0.718
RAB11A	RAB11FIP2	CC	0.75	0.597	0.044
ADCY5	ADCY1	CC	0.696	0.497	0.112
MIP	GNGT2	CC	0.536	0.825	0.678
ADCY9	ADCY4	CC	0.714	0.262	0.569
RAB11FIP2	GNB1	CC	0.483	0.681	0.867
AQP9	MIP	CC	0.772	0.575	0.756
ADCY7	AQP7	CC	0.674	0.0	0.795
AQP10	GNB4	CC	1	0.329	0.0
ADCY6	GNG2	CC	0.664	0.544	0.544
PRKAR2A	MYO5B	CC	0.433	0.548	0.439
ADCY5	GNG5	CC	0.599	0.589	0.544
AQP5	PRKAR2B	CC	0.549	0.752	0.795
GNB3	AVPR2	CC	0.439	0.813	0.856
ADCY2	AVP	CC	0.292	0.666	0.623
PRKACA	GNG7	CC	0.443	0.827	0.484
GNG10	GNGT1	CC	0.765	0.0	0.669
PRKAR2A	GNB1	CC	0.472	0.662	0.83
RAB11FIP2	PRKAR1A	CC	0.492	0.758	0.832
GNGT2	PRKACA	CC	0.409	0.6	0.827
GNAS	ADCY4	CC	0.724	0.708	0.003
PRKAR2B	ADCY2	CC	0.694	0.634	0.315
GNG7	ADCY4	CC	0.616	0.544	0.571
AVP	GNB1	CC	0.29	0.639	0.807
AQP7	GNG13	CC	0.631	0.689	0.432
GNG4	GNAS	CC	0.503	0.0	0.802
AQP4	ADCY7	CC	0.627	0.85	0.0
GNB2	ADCY3	CC	0.645	0.78	0.344
GNG8	AQP2	CC	0.368	0.549	0.904
GNG3	AVP	CC	0.055	0.929	0.969
GNG3	MIP	CC	0.585	0.559	0.825
GNG10	AQP6	CC	0.607	0.559	0.645
GNG11	GNB3	CC	0.553	0.716	0.813
RAB11FIP2	GNG7	CC	0.547	0.814	0.668
GNG2	AQP6	CC	0.607	0.559	0.645
PRKACG	GNG5	CC	0.101	0.829	0.929
ADCY5	GNG2	CC	0.599	0.589	0.544
GNGT1	AQP5	CC	0.625	0.687	0.65
AVPR2	AQP2	CC	0.645	0.047	0.713
PRKAR1A	AQP10	CC	0.499	0.9	0.329
GNB5	GNB5	CC	1	0.0	0.0
PRKACG	PRKAR2B	CC	1	0.0	0.899
ADCY3	ADCY7	CC	0.862	0.359	0.0
GNAS	PRKAR1B	CC	0.536	0.805	0.451
GNB2	ADCY8	CC	0.447	0.854	0.329
GNG8	AQP9	CC	0.639	0.549	0.559
AVP	AQP6	CC	0.331	0.751	0.613
AQP8	GNB4	CC	1	0.839	0.0
ADCY1	ADCY7	CC	0.875	0.258	0.0
ADCY7	AQP9	CC	0.798	0.0	0.693
ADCY3	GNG13	CC	0.762	0.289	0.559
AQP7	PRKACB	CC	0.603	0.717	0.778
GNB1	ADCY1	CC	0.515	0.863	0.185
AQP7	AQP3	CC	0.861	0.439	0.17
AQP4	MIP	CC	0.738	0.615	0.526
AQP6	GNG13	CC	0.607	0.645	0.559
AQP10	AQP11	CC	0.588	0.0	0.781
AQP5	ADCY5	CC	0.742	0.649	0.251
ADCY9	ADCY8	CC	0.963	0.262	0.0
ADCY8	GNG4	CC	0.857	0.102	0.575
GNG12	GNB5	CC	0.81	0.0	0.142
GNG13	GNG10	CC	1	0.0	0.0
AQP1	GNG12	CC	0.482	0.905	0.559
PRKAR2B	GNG5	CC	0.494	0.783	0.41
GNG4	AQP4	CC	0.598	0.423	0.775
PRKACB	GNG13	CC	0.45	0.798	0.484
GNB3	PRKAR1A	CC	0.318	0.813	0.9
GNB1	GNB5	CC	0.522	0.755	0.074
AQP1	GNB1	CC	0.528	0.752	0.709
GNG7	GNG8	CC	0.857	0.0	0.283
GNGT1	GNG13	CC	0.765	0.669	0.0
MIP	AQP1	CC	0.626	0.54	0.732
ADCY1	GNB3	CC	0.509	0.548	0.813
GNAS	PRKAR2B	CC	0.557	0.69	0.589
GNB3	AQP6	CC	0.394	0.813	0.774
AQP5	ADCY2	CC	0.659	0.647	0.478
GNB4	GNG5	CC	1	0.0	0.716
AQP7	MYO5B	CC	0.371	0.772	0.636
RAB11A	AQP2	CC	0.807	0.304	0.479
PRKACG	AQP9	CC	0.254	0.829	0.967
ADCY9	AQP2	CC	0.412	0.137	0.922
GNG13	ADCY4	CC	0.616	0.544	0.571
RAB11FIP2	ADCY9	CC	0.585	0.849	0.446
PRKACG	GNB5	CC	0.218	0.829	0.939
GNGT1	AVPR2	CC	0.563	0.823	0.694
GNB4	MYO5B	CC	0.342	0.379	0.875
AQP5	AVP	CC	0.2	0.785	0.656
AQP9	AQP5	CC	0.786	0.293	0.578
GNGT1	RAB11FIP2	CC	0.506	0.861	0.775
AQP1	GNG7	CC	0.482	0.905	0.559
ADCY5	PRKACA	CC	0.43	0.668	0.888
AQP3	AQP5	CC	0.712	0.371	0.629
AQP4	AQP1	CC	0.674	0.449	0.6
GNG8	ADCY4	CC	0.555	0.649	0.571
GNB4	GNG2	CC	1	0.0	0.716
AQP10	PRKAR2A	CC	0.562	0.329	0.885
GNB3	GNG8	CC	0.474	0.813	0.796
PRKACB	PRKACB	CC	1	0.0	0.0
MIP	GNG10	CC	0.585	0.825	0.559
AQP3	GNG13	CC	0.654	0.709	0.559
RAB11FIP2	AQP6	CC	0.718	0.44	0.325
GNB1	GNAS	CC	0.632	0.556	0.58
ADCY7	ADCY6	CC	0.769	0.0	0.541
GNG10	GNAS	CC	0.503	0.0	0.802
AQP3	PRKACG	CC	0.536	0.917	0.634
GNG10	ADCY2	CC	0.588	0.41	0.586
PRKAR1B	ADCY6	CC	0.568	0.805	0.691
PRKAR1B	AQP10	CC	0.691	0.845	0.329
GNGT2	GNB3	CC	0.474	0.796	0.813
MYO5B	GNB1	CC	0.268	0.54	0.826
AQP7	AQP11	CC	0.697	0.616	0.541
AVPR2	AQP11	CC	0.712	0.461	0.583
AQP11	AQP9	CC	0.644	0.726	0.624
RAB11A	GNG11	CC	0.388	0.87	0.484
PRKACG	AQP7	CC	0.536	0.634	0.946
AVP	GNGT2	CC	0.364	0.796	0.666
GNG4	GNB1	CC	0.555	0.0	0.779
AVP	GNAS	CC	0.611	0.146	0.59
GNG12	ADCY2	CC	0.588	0.41	0.586
AQP7	GNG4	CC	0.631	0.689	0.432
PRKAR1B	AVPR2	CC	0.652	0.739	0.718
ADCY8	GNB3	CC	0.572	0.329	0.813
AQP6	PRKACA	CC	0.484	0.524	0.79
GNG13	GNG3	CC	1	0.0	0.0
PRKAR1B	PRKAR2A	CC	0.867	0.0	0.239
ADCY9	RAB11A	CC	0.381	0.446	0.947
GNG5	AVP	CC	0.055	0.929	0.969
GNG7	PRKACB	CC	0.45	0.484	0.798
PRKAR2A	AVP	CC	0.301	0.784	0.766
AQP10	GNG4	CC	0.857	0.102	0.575
GNG4	GNB4	CC	1	0.716	0.0
ADCY4	ADCY8	CC	0.711	0.569	0.0
GNG5	MIP	CC	0.585	0.559	0.825
ADCY7	AQP10	CC	1	0.0	0.0
AQP11	PRKACG	CC	1	0.836	0.0
GNG10	AQP11	CC	0.512	0.544	0.776
AVPR2	GNG4	CC	0.623	0.756	0.559
GNG7	GNG3	CC	1	0.0	0.0
GNG13	GNG4	CC	1	0.0	0.0
GNG2	GNB5	CC	0.81	0.0	0.142
ADCY6	PRKACG	CC	0.125	0.944	0.829
PRKAR2A	PRKACG	CC	1	0.826	0.0
GNG4	ADCY5	CC	0.599	0.544	0.589
ADCY8	PRKAR1A	CC	0.499	0.329	0.9
AQP1	ADCY8	CC	0.524	0.895	0.0
ADCY6	AQP5	CC	0.759	0.178	0.649
GNAS	AVPR2	CC	0.534	0.807	0.514
ADCY8	AQP10	CC	1	0.0	0.0
GNG12	GNG8	CC	0.857	0.0	0.283
GNG10	GNG10	CC	1	0.0	0.0
GNGT1	PRKAR2A	CC	0.485	0.779	0.701
GNG4	GNG7	CC	1	0.0	0.0
ADCY6	AVPR2	CC	0.648	0.442	0.646
AQP10	RAB11FIP2	CC	0.572	0.329	0.849
AQP2	PRKAR1B	CC	0.501	0.897	0.568
PRKAR2A	GNG2	CC	0.566	0.72	0.484
PRKACB	AVP	CC	0.301	0.828	0.757
AQP9	RAB11A	CC	0.522	0.607	0.852
PRKACA	AQP9	CC	0.605	0.802	0.607
RAB11A	ADCY3	CC	0.49	0.917	0.344
AVP	GNG2	CC	0.055	0.969	0.929
RAB11FIP2	ADCY8	CC	0.572	0.849	0.329
MYO5B	ADCY2	CC	0.439	0.619	0.699
PRKAR1B	AQP8	CC	0.584	0.805	0.803
RAB11FIP2	PRKACG	CC	0.385	0.901	0.536
GNG12	GNG10	CC	1	0.0	0.0
GNG5	AQP6	CC	0.607	0.559	0.645
PRKACB	PRKAR2B	CC	0.861	0.066	0.238
MIP	GNG8	CC	0.536	0.825	0.678
ADCY8	ADCY3	CC	0.862	0.0	0.359
ADCY5	AQP8	CC	0.631	0.497	0.648
AVP	PRKACA	CC	0.29	0.757	0.854
PRKACG	AQP10	CC	0.093	0.922	0.945
GNG3	RAB11A	CC	0.388	0.484	0.87
PRKACB	GNG5	CC	0.45	0.798	0.484
PRKACG	ADCY1	CC	0.218	0.829	0.91
RAB11FIP2	ADCY1	CC	0.771	0.727	0.211
ADCY3	PRKAR2A	CC	0.748	0.344	0.82
MIP	GNB2	CC	0.427	0.874	0.821
GNB2	GNG12	CC	0.507	0.648	0.484
PRKACB	PRKAR1B	CC	0.724	0.432	0.0
AQP1	ADCY6	CC	0.593	0.794	0.178
GNG13	GNB1	CC	0.555	0.0	0.779
ADCY5	GNB1	CC	0.704	0.041	0.689
AQP6	GNG7	CC	0.607	0.645	0.559
PRKACB	ADCY7	CC	0.445	0.919	0.329
ADCY5	AQP1	CC	0.589	0.251	0.794
RAB11FIP2	AQP11	CC	0.543	0.696	0.755
GNG3	ADCY9	CC	0.849	0.599	0.218
AQP9	GNGT1	CC	0.619	0.519	0.741
GNB5	AVP	CC	0.136	0.875	0.936
AQP8	GNG11	CC	0.649	0.719	0.559
GNB2	GNG13	CC	0.507	0.648	0.484
AQP11	ADCY8	CC	0.588	0.781	0.0
AQP10	AQP8	CC	0.729	0.0	0.714
GNG12	PRKACB	CC	0.45	0.484	0.798
PRKAR2B	AQP2	CC	0.544	0.609	0.791
GNG7	AQP4	CC	0.598	0.423	0.775
ADCY6	ADCY8	CC	0.769	0.541	0.0
GNG11	AVP	CC	0.055	0.929	0.969
GNB5	ADCY6	CC	0.554	0.545	0.488
MYO5B	GNG5	CC	0.418	0.649	0.531
RAB11A	AQP11	CC	0.441	0.882	0.755
PRKAR1A	GNG11	CC	0.559	0.759	0.484
GNB3	AQP11	CC	0.507	0.448	0.664
GNG5	GNG5	CC	1	0.0	0.0
GNGT1	ADCY9	CC	0.671	0.869	0.218
PRKAR2B	RAB11A	CC	0.518	0.631	0.69
PRKAR2A	AQP6	CC	0.546	0.722	0.571
GNB5	GNG4	CC	0.81	0.142	0.0
GNAS	GNGT1	CC	0.57	0.658	0.502
ADCY7	GNG12	CC	0.857	0.102	0.575
ADCY6	ADCY3	CC	0.717	0.498	0.306
AQP8	MYO5B	CC	0.251	0.839	0.808
GNB4	AQP1	CC	1	0.0	0.946
ADCY1	AQP3	CC	0.73	0.201	0.647
AQP7	RAB11A	CC	0.505	0.717	0.858
MIP	GNB5	CC	0.581	0.797	0.558
PRKAR2B	GNG12	CC	0.494	0.783	0.41
AVPR2	ADCY5	CC	0.614	0.646	0.497
AQP7	ADCY3	CC	0.825	0.73	0.0
AQP8	ADCY7	CC	0.729	0.714	0.0
ADCY7	GNG7	CC	0.857	0.102	0.575
GNG3	GNG4	CC	1	0.0	0.0
PRKAR2A	AQP1	CC	0.545	0.739	0.877
GNG12	MYO5B	CC	0.418	0.531	0.649
ADCY5	RAB11FIP2	CC	0.534	0.668	0.775
PRKACB	AQP8	CC	0.571	0.872	0.761
PRKACA	GNB4	CC	1	0.93	0.0
GNB3	GNGT1	CC	0.558	0.517	0.757
ADCY8	GNG12	CC	0.857	0.102	0.575
ADCY9	GNB3	CC	0.592	0.446	0.813
ADCY1	MIP	CC	0.716	0.112	0.763
GNB1	AQP4	CC	0.506	0.835	0.775
ADCY8	PRKACA	CC	0.439	0.329	0.93
PRKAR1B	ADCY9	CC	0.694	0.845	0.446
PRKAR1A	AQP7	CC	0.674	0.742	0.717
MIP	ADCY5	CC	0.581	0.763	0.497
AQP2	ADCY6	CC	0.424	0.912	0.442
GNB3	ADCY6	CC	0.733	0.517	0.347
PRKACB	AQP1	CC	0.6	0.756	0.851
ADCY8	AQP4	CC	0.627	0.0	0.85
ADCY5	ADCY7	CC	0.69	0.587	0.0
ADCY2	ADCY9	CC	0.633	0.738	0.262
AQP4	GNGT2	CC	0.561	0.775	0.549
AVP	PRKAR2B	CC	0.288	0.757	0.866
PRKACB	GNGT2	CC	0.415	0.798	0.6
GNG3	GNB1	CC	0.555	0.0	0.779
PRKACG	GNG8	CC	0.101	0.829	0.949
GNG13	GNGT2	CC	0.857	0.0	0.283
AQP8	ADCY9	CC	0.785	0.689	0.0
PRKACG	PRKAR1A	CC	1	0.0	0.852
AQP11	PRKAR2A	CC	0.69	0.675	0.673
AQP1	PRKACA	CC	0.573	0.838	0.779
GNG8	AQP4	CC	0.561	0.549	0.775
GNB5	AQP1	CC	0.543	0.484	0.871
GNB5	RAB11A	CC	0.423	0.492	0.852
GNG13	AQP9	CC	0.703	0.423	0.559
ADCY7	AQP6	CC	0.695	0.0	0.619
ADCY6	GNG3	CC	0.664	0.544	0.544
MIP	AVP	CC	0.092	0.952	0.936
GNGT2	ADCY1	CC	0.659	0.649	0.274
AQP6	AQP2	CC	0.697	0.065	0.768
PRKACA	GNG4	CC	0.443	0.827	0.484
AQP2	GNG2	CC	0.385	0.904	0.423
GNAS	ADCY7	CC	0.455	0.891	0.008
GNG7	ADCY3	CC	0.762	0.559	0.289
AQP7	GNG12	CC	0.631	0.689	0.432
GNB2	ADCY2	CC	0.673	0.607	0.645
GNG7	MYO5B	CC	0.418	0.531	0.649
GNG8	AQP3	CC	0.589	0.678	0.709
AQP8	GNG7	CC	0.649	0.719	0.559
GNG10	AQP7	CC	0.631	0.432	0.689
GNG13	MIP	CC	0.585	0.559	0.825
GNG5	GNG12	CC	1	0.0	0.0
AQP7	GNB5	CC	0.555	0.689	0.493
GNG7	PRKAR1B	CC	0.694	0.484	0.632
AQP10	ADCY4	CC	0.711	0.0	0.569
RAB11FIP2	AVPR2	CC	0.737	0.541	0.485
GNGT1	AQP6	CC	0.522	0.823	0.611
GNB2	AVP	CC	0.2	0.901	0.911
AVPR2	AQP3	CC	0.711	0.588	0.541
AQP7	AQP5	CC	0.704	0.605	0.609
AQP2	GNG5	CC	0.385	0.904	0.423
RAB11FIP2	PRKAR2A	CC	0.555	0.67	0.722
GNB5	GNB4	CC	1	0.764	0.0
GNG5	GNB1	CC	0.555	0.0	0.779
GNG3	PRKAR2B	CC	0.494	0.41	0.783
AVP	AQP7	CC	0.218	0.723	0.781
ADCY1	ADCY6	CC	0.744	0.112	0.442
ADCY3	GNG12	CC	0.762	0.289	0.559
ADCY8	MYO5B	CC	0.252	0.569	0.875
AQP7	AQP2	CC	0.582	0.587	0.859
AQP11	GNG11	CC	0.512	0.776	0.544
RAB11A	ADCY1	CC	0.458	0.918	0.35
AQP5	GNB1	CC	0.565	0.65	0.77
AQP5	ADCY4	CC	0.721	0.647	0.156
ADCY1	GNAS	CC	0.494	0.117	0.864
ADCY8	GNG5	CC	0.857	0.102	0.575
GNB4	AQP11	CC	1	0.0	0.887
AQP4	GNB2	CC	0.648	0.804	0.607
RAB11A	AQP8	CC	0.46	0.918	0.761
GNG12	GNB4	CC	1	0.716	0.0
GNG13	GNG13	CC	1	0.0	0.0
PRKAR2B	GNG4	CC	0.494	0.783	0.41
GNG4	AQP5	CC	0.643	0.559	0.835
GNB4	PRKAR1B	CC	1	0.0	0.845
ADCY9	AQP10	CC	0.963	0.262	0.0
AQP4	PRKAR1B	CC	0.607	0.804	0.589
AQP9	AQP3	CC	0.786	0.409	0.414
AQP1	GNB2	CC	0.464	0.918	0.78
ADCY5	PRKACG	CC	0.125	0.95	0.829
GNB3	AQP7	CC	0.499	0.517	0.738
PRKACA	PRKACG	CC	1	0.891	0.0
RAB11FIP2	AQP8	CC	0.689	0.775	0.761
ADCY3	ADCY3	CC	1	0.0	0.0
MYO5B	AQP6	CC	0.556	0.504	0.462
ADCY1	GNG13	CC	0.753	0.274	0.544
PRKACG	GNB4	CC	0.093	0.922	0.886
GNG10	ADCY1	CC	0.753	0.544	0.274
AQP4	ADCY4	CC	0.664	0.813	0.471
AQP4	AVP	CC	0.11	0.968	0.931
GNG12	GNGT2	CC	0.857	0.0	0.283
AQP3	AQP4	CC	0.818	0.0	0.484
GNG8	ADCY5	CC	0.539	0.649	0.589
GNAS	ADCY9	CC	0.48	0.87	0.137
GNG7	GNB4	CC	1	0.716	0.0
RAB11FIP2	AQP1	CC	0.593	0.351	0.723
ADCY5	AQP11	CC	0.676	0.251	0.558
PRKAR1B	GNG8	CC	0.607	0.632	0.6
GNG5	ADCY3	CC	0.762	0.559	0.289
AQP5	GNG8	CC	0.59	0.835	0.678
GNG11	GNGT2	CC	0.857	0.0	0.283
PRKAR1B	AQP11	CC	0.659	0.617	0.708
MYO5B	PRKACB	CC	0.407	0.41	0.618
PRKAR1B	PRKAR1A	CC	0.816	0.0	0.346
PRKAR1A	GNG12	CC	0.559	0.759	0.484
PRKAR1B	GNG10	CC	0.694	0.632	0.484
AQP7	AQP10	CC	0.674	0.795	0.0
GNB5	PRKAR1B	CC	0.561	0.54	0.632
AQP1	GNGT2	CC	0.523	0.826	0.408
GNG2	MIP	CC	0.585	0.559	0.825
AQP7	GNG7	CC	0.631	0.689	0.432
GNG7	MIP	CC	0.585	0.559	0.825
GNB2	GNG5	CC	0.507	0.648	0.484
AQP10	MYO5B	CC	0.252	0.569	0.875
AQP4	GNAS	CC	0.562	0.695	0.787
AQP3	AQP1	CC	0.632	0.371	0.778
ADCY6	PRKAR2B	CC	0.464	0.488	0.844
GNG8	AVP	CC	0.364	0.666	0.796
GNG11	ADCY2	CC	0.588	0.41	0.586
ADCY2	MIP	CC	0.585	0.711	0.787
AQP2	RAB11FIP2	CC	0.687	0.731	0.102
AQP10	GNG5	CC	0.857	0.102	0.575
ADCY2	GNG5	CC	0.588	0.586	0.41
AQP11	AQP1	CC	0.613	0.513	0.771
GNGT2	ADCY9	CC	0.743	0.712	0.218
GNG4	ADCY3	CC	0.762	0.559	0.289
PRKAR1A	PRKACA	CC	0.844	0.0	0.257
GNB3	AQP9	CC	0.517	0.813	0.839
GNG8	AQP11	CC	0.469	0.649	0.776
AQP10	GNG10	CC	0.857	0.102	0.575
ADCY7	GNGT1	CC	0.655	0.102	0.84
GNB4	GNB2	CC	1	0.0	0.854
AQP11	AQP6	CC	0.569	0.657	0.5
PRKACA	AQP8	CC	0.56	0.888	0.761
AQP3	MIP	CC	0.81	0.213	0.51
PRKAR1A	GNG4	CC	0.559	0.759	0.484
MYO5B	RAB11A	CC	0.581	0.354	0.769
PRKAR2A	ADCY1	CC	0.601	0.834	0.393
AQP5	PRKACA	CC	0.528	0.808	0.839
ADCY6	AQP6	CC	0.603	0.442	0.566
GNB1	GNG12	CC	0.555	0.779	0.0
ADCY5	AVP	CC	0.299	0.61	0.736
GNG10	GNG11	CC	1	0.0	0.0
ADCY6	GNGT2	CC	0.59	0.544	0.649
PRKACB	GNG3	CC	0.45	0.798	0.484
PRKAR2A	GNG3	CC	0.566	0.72	0.484
GNG5	GNGT2	CC	0.857	0.0	0.283
RAB11FIP2	ADCY7	CC	0.572	0.849	0.329
ADCY4	GNB2	CC	0.586	0.646	0.78
MYO5B	ADCY1	CC	0.283	0.808	0.532
RAB11FIP2	ADCY3	CC	0.651	0.781	0.344
PRKAR1B	AQP9	CC	0.65	0.632	0.645
GNG12	GNG11	CC	1	0.0	0.0
GNG5	AQP5	CC	0.643	0.559	0.835
ADCY6	GNG12	CC	0.664	0.544	0.544
GNG11	GNG3	CC	1	0.0	0.0
AVPR2	GNB4	CC	1	0.856	0.0
GNB1	GNGT2	CC	0.513	0.779	0.283
AQP2	PRKACG	CC	0.536	0.977	0.536
GNG11	ADCY7	CC	0.857	0.575	0.102
MIP	GNB4	CC	1	0.898	0.0
PRKACB	GNG4	CC	0.45	0.798	0.484
PRKAR2B	PRKAR1A	CC	0.734	0.53	0.346
PRKAR1B	AQP5	CC	0.616	0.739	0.846
MIP	GNB3	CC	0.423	0.898	0.813
AQP4	GNG13	CC	0.598	0.775	0.423
PRKACB	MIP	CC	0.533	0.872	0.847
GNG10	PRKAR1A	CC	0.559	0.484	0.759
AQP6	GNG4	CC	0.607	0.645	0.559
PRKACB	ADCY6	CC	0.449	0.872	0.626
GNB4	RAB11A	CC	1	0.0	0.947
GNG3	ADCY8	CC	0.857	0.575	0.102
ADCY2	AQP8	CC	0.63	0.711	0.684
MIP	MIP	CC	1	0.0	0.0
AQP10	AQP9	CC	0.798	0.0	0.693
GNG12	PRKACA	CC	0.443	0.484	0.827
GNG2	PRKAR1B	CC	0.694	0.484	0.632
GNAS	AQP7	CC	0.64	0.685	0.495
PRKAR2B	AQP1	CC	0.559	0.635	0.714
GNG4	GNG12	CC	1	0.0	0.0
ADCY6	ADCY9	CC	0.766	0.541	0.262
AQP4	GNG5	CC	0.598	0.775	0.423
GNG11	AQP5	CC	0.643	0.559	0.835
MYO5B	GNG4	CC	0.418	0.649	0.531
ADCY5	PRKAR2A	CC	0.471	0.69	0.834
GNG2	ADCY3	CC	0.762	0.559	0.289
ADCY2	PRKACB	CC	0.614	0.645	0.77
PRKAR1B	AVP	CC	0.287	0.769	0.808
AVPR2	ADCY3	CC	0.82	0.625	0.0
AQP7	ADCY9	CC	0.73	0.792	0.0
PRKAR2A	AQP7	CC	0.663	0.699	0.717
GNB5	GNG5	CC	0.81	0.142	0.0
PRKAR2A	GNG10	CC	0.566	0.72	0.484
PRKACA	AQP4	CC	0.582	0.803	0.804
GNB1	GNG2	CC	0.555	0.779	0.0
AVP	ADCY3	CC	0.166	0.931	0.76
AVP	GNG10	CC	0.055	0.969	0.929
AVPR2	ADCY4	CC	0.685	0.64	0.471
MYO5B	GNAS	CC	0.376	0.357	0.76
ADCY1	AQP2	CC	0.494	0.112	0.912
AQP9	PRKAR1A	CC	0.618	0.645	0.759
GNGT1	RAB11A	CC	0.389	0.771	0.852
AQP6	GNAS	CC	0.637	0.096	0.649
GNB2	RAB11FIP2	CC	0.456	0.76	0.758
GNB1	AQP2	CC	0.397	0.786	0.865
GNG3	GNG5	CC	1	0.0	0.0
RAB11FIP2	MIP	CC	0.638	0.775	0.847
PRKAR1B	GNGT1	CC	0.556	0.632	0.793
ADCY7	PRKACA	CC	0.439	0.329	0.93
ADCY8	AQP2	CC	0.39	0.0	0.936
GNG3	AQP1	CC	0.482	0.559	0.905
ADCY8	GNG13	CC	0.857	0.102	0.575
GNB4	AQP9	CC	1	0.0	0.839
AQP6	RAB11A	CC	0.661	0.152	0.652
RAB11A	PRKACG	CC	0.453	0.963	0.536
AQP5	MIP	CC	0.682	0.564	0.54
PRKAR1A	AQP6	CC	0.479	0.832	0.665
GNAS	ADCY8	CC	0.455	0.891	0.008
ADCY6	AQP10	CC	0.769	0.541	0.0
GNG3	AQP6	CC	0.607	0.559	0.645
ADCY1	PRKAR2B	CC	0.54	0.185	0.844
ADCY9	GNG12	CC	0.849	0.218	0.599
AQP2	AVP	CC	0.344	0.929	0.751
RAB11FIP2	GNB4	CC	1	0.849	0.0
PRKAR1A	RAB11A	CC	0.514	0.718	0.842
RAB11A	GNG2	CC	0.388	0.87	0.484
AQP8	GNGT1	CC	0.575	0.675	0.823
ADCY2	ADCY1	CC	0.648	0.711	0.201
AQP4	ADCY2	CC	0.723	0.745	0.525
AQP2	GNB4	CC	1	0.968	0.0
RAB11FIP2	GNG8	CC	0.497	0.814	0.757
ADCY3	GNGT2	CC	0.677	0.289	0.678
ADCY7	AQP5	CC	0.715	0.0	0.825
ADCY6	GNG4	CC	0.664	0.544	0.544
AQP6	AQP3	CC	0.643	0.5	0.541
AQP2	GNG3	CC	0.385	0.904	0.423
GNAS	ADCY6	CC	0.637	0.759	0.181
ADCY3	AQP2	CC	0.578	0.115	0.896
GNG7	ADCY2	CC	0.588	0.41	0.586
RAB11FIP2	GNG10	CC	0.547	0.814	0.668
AQP3	MYO5B	CC	0.244	0.814	0.81
AQP7	GNG11	CC	0.631	0.689	0.432
AQP4	ADCY5	CC	0.546	0.833	0.548
GNB2	ADCY5	CC	0.366	0.821	0.725
GNB1	PRKAR1A	CC	0.464	0.857	0.759
GNG10	AQP4	CC	0.598	0.423	0.775
GNB4	ADCY6	CC	1	0.0	0.746
PRKACG	GNG7	CC	0.101	0.829	0.929
GNG7	PRKAR1A	CC	0.559	0.484	0.759
AQP10	ADCY5	CC	0.69	0.0	0.587
GNGT1	AQP7	CC	0.575	0.64	0.573
ADCY9	PRKAR1A	CC	0.518	0.446	0.9
GNB4	ADCY8	CC	1	0.0	0.329
AVP	PRKAR1A	CC	0.262	0.808	0.852
GNB1	ADCY3	CC	0.553	0.897	0.289
AQP5	GNB2	CC	0.493	0.846	0.76
PRKACA	PRKACA	CC	1	0.0	0.0
GNG10	GNG4	CC	1	0.0	0.0
GNG7	RAB11A	CC	0.388	0.484	0.87
GNB5	GNG13	CC	0.81	0.142	0.0
PRKACA	AQP10	CC	0.439	0.93	0.329
AQP8	AQP8	CC	1	0.0	0.0
AQP9	AQP2	CC	0.587	0.299	0.817
AQP1	GNB3	CC	0.452	0.866	0.517
AQP2	AQP8	CC	0.569	0.853	0.389
MIP	RAB11A	CC	0.436	0.847	0.918
ADCY9	AQP4	CC	0.683	0.0	0.844
ADCY5	MYO5B	CC	0.228	0.761	0.808
GNG13	ADCY6	CC	0.664	0.544	0.544
MYO5B	AQP1	CC	0.26	0.416	0.792
MIP	AQP8	CC	0.845	0.326	0.0
GNB2	AQP3	CC	0.573	0.78	0.744
GNG8	ADCY2	CC	0.539	0.527	0.586
PRKACA	PRKAR2B	CC	0.816	0.268	0.302
PRKACG	PRKACG	CC	1	0.0	0.0
GNAS	GNB2	CC	0.474	0.847	0.586
GNG4	MIP	CC	0.585	0.559	0.825
GNGT2	AQP7	CC	0.578	0.558	0.689
ADCY2	GNGT2	CC	0.539	0.586	0.527
GNGT2	GNAS	CC	0.586	0.0	0.724
PRKAR1B	GNG11	CC	0.694	0.632	0.484
AQP10	GNG3	CC	0.857	0.102	0.575
RAB11A	GNG13	CC	0.388	0.87	0.484
ADCY7	ADCY9	CC	0.963	0.0	0.262
AQP11	PRKACB	CC	0.632	0.667	0.744
GNGT1	GNB5	CC	0.656	0.63	0.074
ADCY6	AQP9	CC	0.717	0.442	0.624
ADCY8	GNB5	CC	0.643	0.102	0.635
PRKACA	ADCY1	CC	0.621	0.864	0.211
GNG11	ADCY1	CC	0.753	0.544	0.274
ADCY1	AVPR2	CC	0.755	0.112	0.646
AQP6	AQP10	CC	0.695	0.619	0.0
ADCY6	RAB11A	CC	0.389	0.626	0.918
GNGT1	GNGT2	CC	0.68	0.669	0.283
GNG12	GNG3	CC	1	0.0	0.0
AQP10	GNG11	CC	0.857	0.102	0.575
GNG4	GNG2	CC	1	0.0	0.0
GNB5	AQP11	CC	0.479	0.545	0.749
ADCY4	GNB4	CC	1	0.763	0.0
MYO5B	ADCY7	CC	0.252	0.875	0.569
GNGT2	PRKAR2B	CC	0.456	0.527	0.783
AQP5	PRKACB	CC	0.541	0.808	0.811
GNG3	AQP11	CC	0.512	0.544	0.776
ADCY6	AQP7	CC	0.679	0.187	0.642
AQP2	PRKACA	CC	0.517	0.856	0.709
GNB5	AQP9	CC	0.699	0.437	0.519
PRKACB	GNG2	CC	0.45	0.798	0.484
GNG8	GNGT2	CC	1	0.0	0.0
AQP8	ADCY8	CC	0.729	0.714	0.0
AQP1	ADCY3	CC	0.651	0.867	0.0
GNG11	GNG2	CC	1	0.0	0.0
PRKACG	ADCY7	CC	0.093	0.922	0.945
ADCY9	AVPR2	CC	0.749	0.0	0.741
GNG12	PRKACG	CC	0.101	0.929	0.829
MYO5B	ADCY9	CC	0.255	0.875	0.639
ADCY6	MYO5B	CC	0.233	0.731	0.808
RAB11A	RAB11A	CC	1	0.0	0.0
ADCY5	AQP3	CC	0.595	0.548	0.647
ADCY4	AVP	CC	0.345	0.397	0.623
ADCY3	MIP	CC	0.721	0.122	0.783
GNAS	PRKACG	CC	1	0.921	0.0
GNB1	GNG8	CC	0.513	0.779	0.283
GNG11	AQP4	CC	0.598	0.423	0.775
GNG2	ADCY4	CC	0.616	0.544	0.571
AQP3	GNG3	CC	0.654	0.709	0.559
AQP11	GNB2	CC	0.532	0.801	0.76
AQP9	GNGT2	CC	0.639	0.559	0.549
GNB1	AQP8	CC	0.521	0.883	0.675
PRKAR2A	AQP4	CC	0.63	0.687	0.804
PRKAR2B	AQP9	CC	0.573	0.768	0.54
GNG13	AVPR2	CC	0.623	0.559	0.756
AQP1	AQP9	CC	0.688	0.741	0.293
ADCY4	PRKAR2A	CC	0.686	0.646	0.82
AVP	AQP10	CC	0.04	0.986	0.945
ADCY1	AQP5	CC	0.716	0.112	0.783
GNG11	GNG11	CC	1	0.0	0.0
AQP8	PRKAR2B	CC	0.529	0.671	0.844
AQP7	ADCY1	CC	0.675	0.77	0.201
ADCY7	GNG5	CC	0.857	0.102	0.575
GNGT1	PRKACB	CC	0.425	0.771	0.774
GNG2	GNG7	CC	1	0.0	0.0
GNG7	GNG13	CC	1	0.0	0.0
ADCY8	AQP3	CC	0.746	0.0	0.68
GNG2	AQP10	CC	0.857	0.575	0.102
ADCY9	GNB1	CC	0.507	0.218	0.911
RAB11A	GNG8	CC	0.366	0.87	0.6
PRKAR1B	ADCY7	CC	0.691	0.845	0.329
AQP1	AQP6	CC	0.581	0.678	0.209
ADCY5	ADCY5	CC	1	0.0	0.0
ADCY6	AQP11	CC	0.682	0.178	0.558
GNG3	AQP9	CC	0.703	0.423	0.559
MYO5B	GNB5	CC	0.397	0.622	0.534
GNB2	GNB2	CC	1	0.0	0.0
AQP3	ADCY7	CC	0.746	0.68	0.0
ADCY1	GNG12	CC	0.753	0.274	0.544
GNB2	GNG3	CC	0.507	0.648	0.484
GNG8	AQP6	CC	0.547	0.678	0.645
AQP11	GNGT2	CC	0.469	0.776	0.649
GNG10	AQP2	CC	0.385	0.423	0.904
GNB4	ADCY9	CC	1	0.0	0.446
AQP1	PRKACG	CC	0.536	0.976	0.634
GNG10	AQP5	CC	0.643	0.559	0.835
GNB4	ADCY5	CC	1	0.0	0.774
GNG4	AQP9	CC	0.703	0.423	0.559
ADCY1	ADCY3	CC	0.831	0.201	0.306
GNGT2	ADCY8	CC	0.735	0.678	0.102
AVPR2	AQP5	CC	0.797	0.415	0.654
AQP7	AQP7	CC	1	0.0	0.0
GNG5	GNB3	CC	0.553	0.716	0.813
AQP5	GNB4	CC	1	0.907	0.0
GNG10	GNG2	CC	1	0.0	0.0
ADCY9	AQP9	CC	0.847	0.0	0.661
ADCY1	ADCY4	CC	0.733	0.201	0.528
GNG12	PRKAR2A	CC	0.566	0.484	0.72
GNB1	GNB1	CC	1	0.0	0.0
ADCY4	PRKACG	CC	0.536	0.889	0.634
PRKAR1B	MIP	CC	0.53	0.805	0.874
PRKAR1A	GNAS	CC	0.56	0.641	0.805
ADCY2	ADCY2	CC	1	0.0	0.0
GNG10	GNG5	CC	1	0.0	0.0
PRKACG	GNB1	CC	0.283	0.829	0.985
MIP	AQP2	CC	0.502	0.595	0.853
GNG5	ADCY4	CC	0.616	0.544	0.571
GNG13	AVP	CC	0.055	0.929	0.969
AQP1	GNG4	CC	0.482	0.905	0.559
AQP4	AQP4	CC	1	0.0	0.0
PRKACA	GNB5	CC	0.564	0.779	0.431
AQP10	PRKAR2B	CC	0.498	0.102	0.879
AQP3	GNG10	CC	0.654	0.709	0.559
AQP7	GNG8	CC	0.578	0.689	0.558
GNAS	GNB3	CC	0.486	0.821	0.448
GNGT2	AQP6	CC	0.547	0.678	0.645
ADCY7	ADCY8	CC	1	0.0	0.0
GNG3	RAB11FIP2	CC	0.547	0.668	0.814
ADCY2	PRKAR1A	CC	0.715	0.645	0.732
ADCY7	RAB11A	CC	0.362	0.329	0.947
GNG7	GNG7	CC	1	0.0	0.0
AQP6	PRKACB	CC	0.506	0.524	0.75
AQP11	AQP3	CC	0.696	0.715	0.604
ADCY8	ADCY8	CC	1	0.0	0.0
PRKACB	GNG8	CC	0.415	0.798	0.6
AQP9	GNG11	CC	0.703	0.559	0.423
GNB2	MYO5B	CC	0.495	0.647	0.598
MYO5B	GNG13	CC	0.418	0.649	0.531
ADCY2	AQP2	CC	0.597	0.525	0.871
AVPR2	GNB1	CC	0.469	0.694	0.883
GNB4	GNB4	CC	1	0.0	0.0
GNG5	AQP3	CC	0.654	0.559	0.709
ADCY6	GNG10	CC	0.664	0.544	0.544
PRKACB	ADCY3	CC	0.658	0.868	0.344
AQP3	PRKAR1B	CC	0.645	0.744	0.761
ADCY9	PRKACA	CC	0.46	0.446	0.93
ADCY2	GNB3	CC	0.53	0.608	0.448
AQP6	ADCY9	CC	0.751	0.593	0.0
GNG13	GNB4	CC	1	0.716	0.0
GNB4	GNAS	CC	1	0.0	0.945
GNAS	PRKACA	CC	0.535	0.753	0.654
PRKACA	GNB3	CC	0.289	0.93	0.813
ADCY2	PRKACG	CC	0.536	0.939	0.634
PRKAR2B	PRKAR2B	CC	1	0.0	0.0
GNB3	RAB11FIP2	CC	0.384	0.813	0.849
GNAS	AQP5	CC	0.616	0.698	0.55
PRKAR2B	GNB1	CC	0.447	0.723	0.77
GNG10	ADCY5	CC	0.599	0.544	0.589
PRKAR2B	AQP11	CC	0.64	0.743	0.597
AQP3	GNG2	CC	0.654	0.709	0.559
GNG5	GNG2	CC	1	0.0	0.0
GNB5	GNG3	CC	0.81	0.142	0.0
ADCY6	ADCY6	CC	1	0.0	0.0
ADCY8	AQP9	CC	0.798	0.0	0.693
PRKAR2A	PRKAR2A	CC	1	0.0	0.0
ADCY5	GNGT1	CC	0.774	0.041	0.581
AQP2	AQP11	CC	0.547	0.868	0.583
PRKAR1A	AQP3	CC	0.608	0.846	0.744
ADCY3	GNG3	CC	0.762	0.289	0.559
MYO5B	PRKAR1B	CC	0.385	0.598	0.631
GNG11	PRKAR2B	CC	0.494	0.41	0.783
PRKAR1A	AQP8	CC	0.51	0.875	0.803
ADCY9	ADCY9	CC	1	0.0	0.0
ADCY3	AQP8	CC	0.787	0.122	0.653
AQP6	AQP6	CC	1	0.0	0.0
AQP4	PRKACG	CC	0.536	0.968	0.634
ADCY5	PRKAR1B	CC	0.522	0.725	0.805
GNB2	ADCY7	CC	0.447	0.854	0.329
AVP	AQP3	CC	0.15	0.931	0.917
AQP6	AVPR2	CC	0.686	0.458	0.537
GNGT1	AQP1	CC	0.499	0.687	0.809
AQP7	AQP6	CC	0.642	0.73	0.529
GNG8	GNG13	CC	0.857	0.283	0.0
AQP5	GNB5	CC	0.58	0.809	0.558
GNG10	GNG3	CC	1	0.0	0.0
AQP1	GNG11	CC	0.482	0.905	0.559
GNG8	AVPR2	CC	0.566	0.678	0.756
GNG12	AQP8	CC	0.649	0.559	0.719
GNB3	PRKAR1B	CC	0.43	0.813	0.845
RAB11FIP2	GNGT2	CC	0.497	0.814	0.757
GNG8	GNG8	CC	1	0.0	0.0
AQP9	AQP9	CC	1	0.0	0.0
AQP11	GNAS	CC	0.722	0.33	0.632
GNAS	GNAS	CC	1	0.0	0.0
AQP4	GNB4	CC	1	0.925	0.0
AQP2	PRKAR1A	CC	0.564	0.897	0.718
ADCY4	ADCY4	CC	1	0.0	0.0
PRKAR1A	PRKAR1A	CC	1	0.0	0.0
ADCY8	AVP	CC	0.04	0.945	0.986
GNG4	GNG4	CC	1	0.0	0.0
AQP9	GNG10	CC	0.703	0.559	0.423
AQP3	GNAS	CC	0.565	0.544	0.839
GNGT2	GNGT2	CC	1	0.0	0.0
GNB2	AQP10	CC	0.447	0.854	0.329
ADCY2	GNB5	CC	0.541	0.586	0.466
GNG11	GNG4	CC	1	0.0	0.0
AQP2	AQP2	CC	1	0.0	0.0
GNG3	GNG3	CC	1	0.0	0.0
GNG2	GNG2	CC	1	0.0	0.0
