# Supplementary material for: Semantic Particularity Measure for Functional Characterization of Gene Sets Using Gene Ontology
Source: PLoS One. 2014 Jan 28;9(1):e86525. doi: 10.1371/journal.pone.0086525 (PMC3904913; doi:10.1371/journal.pone.0086525)
Supplement: File S1 — Complete results for the case 2 about Homo sapiens aquaporin-mediated transport. (ZIP) [file pone.0086525.s001.zip › Case2_IC_MF.txt]

gene1	gene2	branch	sim	par1	par2
AVP	AQP9	MF	0	1.0	1.0
PRKACB	RAB11A	MF	Inf	0.26	0.141
PRKAR1A	GNGT1	MF	0.094	0.934	0.799
PRKAR1B	GNG13	MF	0	1.0	1.0
AQP8	GNG4	MF	0	1.0	1.0
ADCY2	ADCY4	MF	Inf	0.561	0.0
ADCY1	PRKAR1B	MF	0.493	0.459	0.405
RAB11FIP2	GNG5	MF	0	1.0	1.0
GNG5	GNG11	MF	1	0.0	0.0
PRKACG	GNG3	MF	0.252	0.864	0.799
ADCY7	AQP2	MF	0.054	0.962	0.982
ADCY6	GNG7	MF	0	1.0	1.0
AQP10	ADCY1	MF	0	1.0	1.0
ADCY5	PRKAR1A	MF	0.597	0.406	0.416
GNGT2	ADCY5	MF	0.112	0.799	0.941
GNB1	ADCY8	MF	0.183	0.845	0.85
AQP7	AQP8	MF	0.831	0.574	0.0
PRKACA	GNG8	MF	0.194	0.928	0.799
RAB11FIP2	PRKAR2B	MF	0.316	0.554	0.87
PRKAR2B	ADCY9	MF	0.575	0.591	0.125
AVP	GNB4	MF	1	0.936	0.0
GNB2	ADCY6	MF	0.402	0.758	0.703
ADCY4	GNG10	MF	0.124	0.891	0.799
AQP8	GNG3	MF	0	1.0	1.0
GNG11	GNB4	MF	1	0.645	0.0
RAB11FIP2	GNG2	MF	0	1.0	1.0
GNB4	ADCY3	MF	0	1.0	1.0
ADCY3	PRKACA	MF	Inf	0.632	0.708
PRKAR2A	RAB11A	MF	0.615	0.504	0.317
ADCY1	ADCY1	MF	1	0.0	0.0
AQP7	GNB1	MF	0	1.0	1.0
AVPR2	AQP8	MF	0	1.0	1.0
GNG12	AQP2	MF	0	1.0	1.0
ADCY3	GNG11	MF	0.124	0.915	0.799
GNG12	AVP	MF	1	0.0	0.936
AVPR2	AQP7	MF	0	1.0	1.0
AQP7	AQP1	MF	0.737	0.266	0.624
AQP8	AQP5	MF	0.8	0.0	0.13
RAB11FIP2	RAB11FIP2	MF	1	0.0	0.0
GNG8	GNG10	MF	1	0.0	0.0
GNB1	MIP	MF	0	1.0	1.0
PRKACB	ADCY8	MF	Inf	0.675	0.496
PRKACG	GNGT1	MF	0.252	0.864	0.799
GNB2	RAB11A	MF	0.505	0.701	0.613
ADCY3	GNGT1	MF	0.124	0.915	0.799
AQP1	GNG10	MF	0	1.0	1.0
ADCY4	AQP8	MF	0	1.0	1.0
PRKAR2B	GNG7	MF	0	1.0	1.0
GNG4	AQP2	MF	0.141	0.704	0.955
GNG12	AQP9	MF	0	1.0	1.0
PRKACB	GNG11	MF	0.194	0.93	0.799
GNB2	PRKAR2A	MF	0.271	0.758	0.786
GNB1	ADCY6	MF	0.29	0.622	0.703
GNB1	GNB3	MF	1	0.0	0.0
GNB5	AQP8	MF	0	1.0	1.0
GNB3	AQP5	MF	0.118	0.912	0.87
AQP1	GNG8	MF	0	1.0	1.0
MIP	AQP7	MF	0.712	0.492	0.574
AQP2	AQP4	MF	0.704	0.671	0.369
AQP4	AQP8	MF	0.917	0.369	0.0
ADCY1	PRKAR1A	MF	0.558	0.338	0.499
AQP11	GNG2	MF	0	1.0	1.0
PRKACA	AQP7	MF	0	1.0	1.0
RAB11A	AQP4	MF	0	1.0	1.0
GNG13	ADCY2	MF	0	1.0	1.0
GNGT1	GNG4	MF	0.5	0.645	0.296
ADCY4	AQP3	MF	0	1.0	1.0
MYO5B	AQP5	MF	0.32	0.952	0.87
GNG2	MYO5B	MF	0	1.0	1.0
AQP9	PRKACB	MF	0	1.0	1.0
AQP3	GNB4	MF	0	1.0	1.0
GNB3	PRKAR2B	MF	0.271	0.622	0.811
GNG8	GNG2	MF	1	0.645	0.0
GNG5	ADCY9	MF	0.14	0.799	0.881
AQP5	GNG2	MF	0	1.0	1.0
AQP9	AQP7	MF	0.812	0.546	0.249
GNG4	PRKAR2A	MF	0.15	0.704	0.95
AVPR2	GNGT2	MF	0.672	0.672	0.645
GNG12	GNGT1	MF	1	0.0	0.645
MIP	AQP11	MF	1	0.802	0.0
PRKACG	GNG10	MF	0.252	0.864	0.799
GNB3	AQP3	MF	0	1.0	1.0
AQP5	ADCY9	MF	0.113	0.946	0.962
GNG2	GNGT2	MF	1	0.0	0.645
ADCY5	RAB11A	MF	Inf	0.342	0.141
GNG8	ADCY6	MF	0.112	0.799	0.912
AVPR2	PRKAR2B	MF	0	1.0	1.0
MIP	GNG12	MF	0	1.0	1.0
AQP4	GNB5	MF	0	1.0	1.0
GNB3	AQP8	MF	0	1.0	1.0
GNGT1	GNG3	MF	1	0.0	0.0
RAB11FIP2	AQP4	MF	0	1.0	1.0
MYO5B	AQP2	MF	0.244	0.811	0.821
ADCY7	ADCY4	MF	Inf	0.0	0.049
ADCY6	RAB11FIP2	MF	0.47	0.726	0.399
AQP8	AVP	MF	0	1.0	1.0
AQP3	PRKACA	MF	0	1.0	1.0
GNGT2	AQP3	MF	0	1.0	1.0
AQP9	AQP8	MF	0.748	0.763	0.0
AQP6	GNB5	MF	0	1.0	1.0
PRKAR1B	PRKAR1B	MF	1.007	0.0	0.0
GNGT1	GNGT1	MF	1	0.0	0.0
AVPR2	GNG10	MF	0.672	0.672	0.645
AQP3	AQP8	MF	0.901	0.388	0.0
AQP4	AQP6	MF	0.834	0.369	0.531
GNG11	GNAS	MF	0.354	0.0	0.829
GNG8	ADCY1	MF	0.135	0.799	0.919
AQP8	AQP11	MF	1	0.61	0.0
PRKACG	AQP5	MF	0.064	0.958	0.946
GNG4	GNB3	MF	0.541	0.0	0.703
PRKAR1B	GNG4	MF	0.121	0.968	0.877
GNG12	ADCY4	MF	0	1.0	1.0
ADCY7	PRKAR2A	MF	0.613	0.125	0.534
GNAS	GNB5	MF	0.354	0.829	0.0
PRKACG	AVPR2	MF	0	1.0	1.0
GNGT2	AQP8	MF	0	1.0	1.0
AQP6	GNB2	MF	0	1.0	1.0
GNB4	GNGT1	MF	1	0.0	0.645
AQP6	PRKACG	MF	0	1.0	1.0
GNGT2	GNB4	MF	1	0.645	0.0
ADCY3	AQP3	MF	0	1.0	1.0
GNG2	PRKACG	MF	0	1.0	1.0
GNG8	GNAS	MF	0.354	0.0	0.829
GNB2	AQP9	MF	0	1.0	1.0
GNG8	ADCY8	MF	0.15	0.799	0.889
GNAS	GNG12	MF	1	0.941	0.0
GNB3	MYO5B	MF	0.44	0.31	0.626
RAB11A	PRKACA	MF	Inf	0.141	0.272
ADCY1	GNG5	MF	0.135	0.919	0.799
AQP2	GNG11	MF	0	1.0	1.0
PRKAR1A	PRKAR2A	MF	0.944	0.0	0.0
ADCY3	ADCY4	MF	Inf	0.227	0.0
GNG8	GNGT1	MF	1	0.0	0.0
PRKAR1B	GNG3	MF	0	1.0	1.0
GNB3	PRKAR2A	MF	0.274	0.622	0.786
AQP7	GNG3	MF	0	1.0	1.0
GNG8	GNG3	MF	1	0.0	0.0
AVPR2	AVPR2	MF	1	0.0	0.0
AQP11	PRKACA	MF	0	1.0	1.0
PRKAR1A	PRKACB	MF	0.911	0.272	0.158
GNGT1	GNB2	MF	0.571	0.0	0.623
AQP5	GNGT2	MF	0	1.0	1.0
AVPR2	GNG2	MF	1	0.672	0.0
GNB5	AQP2	MF	0	1.0	1.0
GNG2	GNB3	MF	1	0.0	0.791
GNG12	PRKAR1B	MF	0	1.0	1.0
GNG12	GNG7	MF	1	0.0	0.0
GNG11	ADCY6	MF	0.112	0.799	0.912
AQP1	AQP5	MF	0.788	0.777	0.0
AQP5	AQP6	MF	0.733	0.13	0.531
ADCY6	PRKACA	MF	Inf	0.391	0.483
AQP11	AQP5	MF	1	0.0	0.66
ADCY3	AQP11	MF	0	1.0	1.0
RAB11A	GNAS	MF	Inf	0.347	0.736
ADCY4	ADCY5	MF	Inf	0.0	0.44
ADCY3	PRKAR1A	MF	0.581	0.306	0.499
GNG4	ADCY7	MF	0.128	0.877	0.962
PRKAR1A	GNG3	MF	0.094	0.934	0.799
ADCY2	PRKACA	MF	Inf	0.728	0.548
PRKAR2A	ADCY6	MF	0.64	0.416	0.158
AQP9	AVPR2	MF	0	1.0	1.0
GNG13	AQP10	MF	0	1.0	1.0
ADCY1	GNG7	MF	0	1.0	1.0
ADCY6	AQP3	MF	0	1.0	1.0
GNB1	PRKACA	MF	0.364	0.622	0.72
ADCY9	GNG11	MF	0.14	0.881	0.799
ADCY4	PRKAR1B	MF	0.555	0.271	0.405
GNG13	PRKAR1A	MF	0	1.0	1.0
AVPR2	MIP	MF	0	1.0	1.0
ADCY6	GNGT1	MF	0.112	0.912	0.799
GNG4	GNG5	MF	0.5	0.296	0.645
ADCY9	PRKAR2A	MF	0.613	0.125	0.534
AQP1	AQP10	MF	1	0.93	0.0
PRKACA	MIP	MF	0	1.0	1.0
PRKACG	ADCY8	MF	Inf	0.582	0.592
GNB3	ADCY5	MF	0.242	0.622	0.798
PRKAR2A	PRKACB	MF	0.865	0.272	0.158
ADCY4	GNB1	MF	0.218	0.796	0.793
PRKAR1A	GNG8	MF	0.094	0.934	0.799
MYO5B	GNG11	MF	0.2	0.864	0.525
MYO5B	ADCY4	MF	Inf	0.759	0.503
GNG4	ADCY2	MF	0.169	0.704	0.963
ADCY1	GNB5	MF	0.135	0.919	0.799
GNGT2	PRKAR2A	MF	0.107	0.799	0.934
GNG12	GNG12	MF	1	0.0	0.0
AQP3	AQP2	MF	0.771	0.023	0.394
ADCY8	ADCY1	MF	Inf	0.0	0.257
RAB11A	PRKAR1B	MF	0.609	0.444	0.41
PRKAR2A	GNG13	MF	0	1.0	1.0
GNG10	RAB11A	MF	0.286	0.355	0.695
GNG3	ADCY2	MF	0.112	0.799	0.955
GNG3	ADCY7	MF	0.14	0.799	0.881
GNG3	PRKACA	MF	0.194	0.799	0.928
AQP3	PRKAR2A	MF	0	1.0	1.0
GNGT1	AQP2	MF	0	1.0	1.0
GNB3	PRKACB	MF	0.317	0.622	0.767
PRKACG	ADCY3	MF	Inf	0.582	0.694
PRKAR2B	MIP	MF	0	1.0	1.0
AVP	GNG7	MF	1	0.936	0.0
AVPR2	PRKAR2A	MF	0	1.0	1.0
ADCY9	GNG2	MF	0	1.0	1.0
ADCY1	AQP11	MF	0	1.0	1.0
GNB2	GNG10	MF	0.571	0.623	0.0
AQP1	ADCY4	MF	0.144	0.981	0.913
GNAS	AQP9	MF	0	1.0	1.0
GNG5	AQP1	MF	0	1.0	1.0
GNGT2	AQP10	MF	0	1.0	1.0
PRKACB	ADCY9	MF	Inf	0.675	0.46
GNG11	GNG7	MF	1	0.645	0.0
PRKAR2A	GNG8	MF	0.107	0.934	0.799
PRKACB	ADCY5	MF	Inf	0.529	0.588
ADCY2	PRKAR2A	MF	0.55	0.531	0.416
GNAS	GNG2	MF	1	0.941	0.0
GNB3	GNG7	MF	1	0.791	0.0
GNG10	ADCY9	MF	0.14	0.799	0.881
GNB5	GNGT2	MF	1	0.0	0.0
ADCY7	GNB4	MF	0	1.0	1.0
AQP8	GNG13	MF	0	1.0	1.0
GNB4	GNB1	MF	1	0.0	0.791
ADCY2	GNB1	MF	0.237	0.843	0.622
AQP3	AQP10	MF	1	0.779	0.0
MYO5B	GNGT1	MF	0.2	0.864	0.525
ADCY4	GNGT1	MF	0.124	0.891	0.799
GNAS	AQP2	MF	0.087	0.973	0.955
PRKAR2B	AQP4	MF	0	1.0	1.0
ADCY4	RAB11A	MF	Inf	0.06	0.141
PRKAR1A	AVPR2	MF	0	1.0	1.0
GNB2	PRKACG	MF	0.257	0.901	0.823
PRKACB	GNAS	MF	Inf	0.239	0.56
AQP4	AQP10	MF	1	0.772	0.0
ADCY4	RAB11FIP2	MF	0.358	0.913	0.849
ADCY1	AQP4	MF	0	1.0	1.0
PRKAR2B	GNB4	MF	0	1.0	1.0
GNG8	AQP10	MF	0	1.0	1.0
AVP	ADCY9	MF	0.162	0.951	0.839
GNB5	ADCY4	MF	0.124	0.799	0.891
AQP4	GNG2	MF	0	1.0	1.0
MYO5B	MYO5B	MF	1	0.0	0.0
ADCY5	PRKAR2B	MF	0.578	0.406	0.475
GNAS	AQP10	MF	0	1.0	1.0
ADCY7	GNB3	MF	0.177	0.839	0.845
GNG11	GNGT1	MF	1	0.0	0.0
AQP6	GNG11	MF	0	1.0	1.0
GNG5	GNG7	MF	1	0.645	0.0
AQP6	ADCY2	MF	0	1.0	1.0
GNB3	GNG12	MF	1	0.791	0.0
PRKAR2A	AQP8	MF	0	1.0	1.0
GNGT2	GNG4	MF	0.5	0.645	0.296
GNG7	AQP3	MF	0	1.0	1.0
ADCY7	GNG10	MF	0.14	0.881	0.799
ADCY9	GNG7	MF	0	1.0	1.0
AQP9	GNG2	MF	0	1.0	1.0
GNG4	AQP11	MF	0	1.0	1.0
ADCY3	AQP4	MF	0	1.0	1.0
GNB5	ADCY3	MF	0.124	0.799	0.915
GNB5	PRKAR2A	MF	0.107	0.799	0.934
MIP	PRKAR2A	MF	0	1.0	1.0
GNB4	AQP7	MF	0	1.0	1.0
GNG2	ADCY7	MF	0	1.0	1.0
ADCY1	AQP1	MF	0.073	0.937	0.981
GNG10	MYO5B	MF	0.2	0.525	0.864
AQP5	AQP4	MF	0.786	0.13	0.369
AQP11	ADCY4	MF	0	1.0	1.0
GNB4	PRKACB	MF	0	1.0	1.0
AQP11	GNB1	MF	0	1.0	1.0
PRKAR2B	GNG10	MF	0.094	0.944	0.799
PRKACB	GNB2	MF	0.399	0.767	0.758
GNGT1	ADCY2	MF	0.112	0.799	0.955
AVPR2	ADCY7	MF	0	1.0	1.0
AQP7	ADCY5	MF	0	1.0	1.0
AQP5	GNG13	MF	0	1.0	1.0
GNG3	GNG2	MF	1	0.645	0.0
ADCY2	RAB11FIP2	MF	0.313	0.783	0.192
AQP11	PRKAR1A	MF	0	1.0	1.0
ADCY6	ADCY4	MF	Inf	0.194	0.0
ADCY3	GNG8	MF	0.124	0.915	0.799
AVP	ADCY7	MF	0.162	0.951	0.839
ADCY4	PRKAR2B	MF	0.603	0.116	0.55
ADCY8	GNG10	MF	0.15	0.889	0.799
AVP	MYO5B	MF	0.263	0.933	0.888
ADCY1	AQP6	MF	0	1.0	1.0
PRKACB	RAB11FIP2	MF	0.314	0.84	0.554
GNG11	PRKACA	MF	0.194	0.799	0.928
GNB1	AQP6	MF	0	1.0	1.0
AQP1	AVP	MF	0.112	0.981	0.972
MIP	MYO5B	MF	0	1.0	1.0
PRKAR1A	AQP5	MF	0.3	0.95	0.87
AQP1	AQP2	MF	0.747	0.597	0.321
GNG5	RAB11A	MF	0.286	0.355	0.695
GNG7	GNG10	MF	1	0.0	0.645
GNGT1	AQP10	MF	0	1.0	1.0
MIP	ADCY7	MF	0	1.0	1.0
AQP2	ADCY4	MF	0.117	0.955	0.913
GNG12	AQP10	MF	0	1.0	1.0
PRKACB	AQP3	MF	0	1.0	1.0
ADCY8	AQP6	MF	0	1.0	1.0
ADCY5	ADCY9	MF	Inf	0.49	0.0
GNB3	PRKACG	MF	0.261	0.845	0.823
GNG3	AQP5	MF	0	1.0	1.0
GNG13	AQP2	MF	0	1.0	1.0
MIP	PRKAR1A	MF	0	1.0	1.0
ADCY7	PRKAR1A	MF	0.585	0.125	0.534
GNG2	GNG12	MF	1	0.0	0.0
GNG3	GNB3	MF	0.8	0.0	0.41
GNG10	GNB3	MF	0.8	0.0	0.41
AQP9	MYO5B	MF	0	1.0	1.0
GNG5	PRKACA	MF	0.194	0.799	0.928
GNAS	RAB11FIP2	MF	0.176	0.973	0.849
AQP9	ADCY3	MF	0	1.0	1.0
GNG13	PRKACG	MF	0	1.0	1.0
PRKAR1B	ADCY2	MF	0.432	0.405	0.687
AVP	AVPR2	MF	0.28	0.936	0.672
GNG5	AVPR2	MF	0.672	0.645	0.672
PRKAR1B	PRKACA	MF	0.381	0.405	0.55
AVP	AVP	MF	1	0.0	0.0
GNG7	GNAS	MF	1	0.0	0.941
GNB3	ADCY3	MF	0.19	0.793	0.845
AQP2	GNB3	MF	0.074	0.955	0.912
PRKACB	AQP4	MF	0	1.0	1.0
ADCY5	ADCY2	MF	Inf	0.0	0.209
AQP5	RAB11A	MF	0.338	0.87	0.927
AQP1	PRKAR1B	MF	0.04	0.992	0.968
MIP	GNGT1	MF	0	1.0	1.0
GNG4	RAB11FIP2	MF	0.567	0.704	0.849
GNG5	PRKAR1A	MF	0.094	0.799	0.934
ADCY4	GNG3	MF	0.124	0.891	0.799
AQP10	GNB5	MF	0	1.0	1.0
MIP	PRKACG	MF	0	1.0	1.0
AQP5	PRKAR2A	MF	0.131	0.87	0.95
GNG7	GNGT1	MF	1	0.0	0.645
GNGT2	GNG10	MF	1	0.0	0.0
GNG3	GNAS	MF	0.354	0.0	0.829
RAB11FIP2	PRKAR1B	MF	0.145	0.942	0.968
GNG3	GNGT2	MF	1	0.0	0.0
GNAS	ADCY5	MF	Inf	0.437	0.125
PRKACB	AVPR2	MF	0	1.0	1.0
PRKAR2B	ADCY3	MF	0.563	0.55	0.306
PRKACA	AVPR2	MF	0	1.0	1.0
GNG7	ADCY5	MF	0	1.0	1.0
RAB11FIP2	GNG13	MF	0	1.0	1.0
MIP	ADCY9	MF	0	1.0	1.0
GNB2	GNB5	MF	0.571	0.623	0.0
AQP4	ADCY6	MF	0	1.0	1.0
AQP7	RAB11FIP2	MF	0	1.0	1.0
ADCY2	ADCY7	MF	Inf	0.607	0.0
PRKAR1A	GNGT2	MF	0.094	0.934	0.799
AQP8	GNG5	MF	0	1.0	1.0
GNG11	GNB2	MF	0.571	0.0	0.623
ADCY8	MIP	MF	0	1.0	1.0
GNG8	GNB5	MF	1	0.0	0.0
ADCY2	AQP1	MF	0.092	0.963	0.981
GNG2	AQP1	MF	0	1.0	1.0
AQP1	RAB11A	MF	0.159	0.981	0.927
PRKACG	GNG4	MF	0.071	0.958	0.877
ADCY7	AQP1	MF	0.057	0.962	0.992
GNG12	AQP4	MF	0	1.0	1.0
AQP10	ADCY2	MF	0	1.0	1.0
ADCY5	GNG3	MF	0.112	0.941	0.799
GNGT1	AQP4	MF	0	1.0	1.0
GNGT2	ADCY4	MF	0.124	0.799	0.891
AVPR2	AQP1	MF	0	1.0	1.0
AQP2	GNG7	MF	0	1.0	1.0
ADCY9	GNG13	MF	0	1.0	1.0
PRKAR2B	ADCY8	MF	0.551	0.591	0.18
ADCY3	ADCY2	MF	Inf	0.227	0.561
GNB2	ADCY9	MF	0.206	0.901	0.839
GNG8	AQP8	MF	0	1.0	1.0
ADCY4	GNG11	MF	0.124	0.891	0.799
GNG11	GNB5	MF	1	0.0	0.0
GNB4	ADCY2	MF	0	1.0	1.0
GNG2	AQP8	MF	0	1.0	1.0
GNG12	AQP3	MF	0	1.0	1.0
ADCY3	GNG10	MF	0.124	0.915	0.799
ADCY6	PRKAR1A	MF	0.712	0.158	0.416
MYO5B	PRKAR2B	MF	0.596	0.437	0.475
GNGT1	AQP3	MF	0	1.0	1.0
PRKACB	GNB1	MF	0.317	0.767	0.622
AQP8	AQP6	MF	0.855	0.0	0.531
AVP	RAB11FIP2	MF	0.248	0.972	0.849
AQP11	GNG13	MF	0	1.0	1.0
GNG8	GNG11	MF	1	0.0	0.0
GNB5	GNB3	MF	0.8	0.0	0.41
GNB3	AQP4	MF	0	1.0	1.0
AQP6	GNG12	MF	0	1.0	1.0
AQP10	AQP10	MF	1	0.0	0.0
GNB1	GNG11	MF	0.8	0.41	0.0
ADCY8	GNG7	MF	0	1.0	1.0
AQP4	AVPR2	MF	0	1.0	1.0
GNG13	GNG11	MF	1	0.0	0.645
AQP1	GNG13	MF	0	1.0	1.0
ADCY4	AQP9	MF	0	1.0	1.0
GNB5	GNG10	MF	1	0.0	0.0
GNG4	AQP3	MF	0	1.0	1.0
ADCY1	ADCY9	MF	Inf	0.307	0.0
GNGT2	RAB11A	MF	0.286	0.355	0.695
PRKACB	GNG10	MF	0.194	0.93	0.799
GNB2	PRKAR2B	MF	0.293	0.758	0.811
GNG8	GNG4	MF	0.5	0.645	0.296
GNB1	ADCY7	MF	0.177	0.845	0.839
GNB1	GNB2	MF	0.794	0.0	0.361
PRKAR1A	GNB2	MF	0.396	0.786	0.758
PRKAR1A	ADCY4	MF	0.69	0.499	0.116
MYO5B	AVPR2	MF	0	1.0	1.0
MIP	AQP6	MF	0.733	0.492	0.531
ADCY1	GNB2	MF	0.232	0.853	0.868
GNAS	PRKAR2A	MF	0.499	0.697	0.504
AQP2	AQP5	MF	0.737	0.602	0.0
AQP4	AQP9	MF	0.819	0.0	0.556
AQP5	ADCY3	MF	0.145	0.87	0.934
GNB2	GNG7	MF	1	0.866	0.0
GNB3	RAB11A	MF	0.389	0.531	0.613
AQP3	RAB11A	MF	0	1.0	1.0
AQP11	GNG5	MF	0	1.0	1.0
GNGT2	PRKAR1B	MF	0	1.0	1.0
PRKACG	AQP8	MF	0	1.0	1.0
ADCY9	AQP3	MF	0	1.0	1.0
GNG13	ADCY5	MF	0	1.0	1.0
GNGT1	GNG5	MF	1	0.0	0.0
MYO5B	AQP4	MF	0	1.0	1.0
GNB1	AQP10	MF	0	1.0	1.0
PRKACA	PRKACB	MF	Inf	0.065	0.15
RAB11A	AVPR2	MF	0	1.0	1.0
GNG7	AQP10	MF	0	1.0	1.0
AQP9	AQP6	MF	0.771	0.643	0.315
PRKAR1A	GNB5	MF	0.094	0.934	0.799
MYO5B	PRKACA	MF	Inf	0.667	0.548
MIP	AQP10	MF	1	0.802	0.0
PRKACG	GNG11	MF	0.252	0.864	0.799
AQP5	ADCY8	MF	0.102	0.946	0.965
GNG2	GNGT1	MF	1	0.0	0.645
GNG8	ADCY7	MF	0.14	0.799	0.881
GNB4	GNG3	MF	1	0.0	0.645
AQP8	GNAS	MF	0	1.0	1.0
MIP	GNG11	MF	0	1.0	1.0
GNB3	GNB2	MF	0.794	0.0	0.361
GNG13	GNAS	MF	1	0.0	0.941
PRKAR2B	GNG8	MF	0.094	0.944	0.799
PRKACA	PRKAR2A	MF	0.885	0.086	0.272
PRKACG	PRKACB	MF	Inf	0.0	0.411
ADCY7	ADCY7	MF	1	0.0	0.0
PRKAR1B	GNB1	MF	0.052	0.968	0.964
GNGT2	AQP2	MF	0	1.0	1.0
AQP6	GNB4	MF	0	1.0	1.0
GNG7	PRKAR2A	MF	0	1.0	1.0
GNGT2	GNB2	MF	0.571	0.0	0.623
AVPR2	GNG11	MF	0.672	0.672	0.645
GNG2	PRKACA	MF	0	1.0	1.0
AQP4	AQP7	MF	0.811	0.369	0.574
GNB2	AQP7	MF	0	1.0	1.0
AQP7	PRKAR2B	MF	0	1.0	1.0
GNB4	GNG8	MF	1	0.0	0.645
GNG7	GNB1	MF	1	0.0	0.791
AVPR2	AQP10	MF	0	1.0	1.0
ADCY1	PRKACB	MF	Inf	0.575	0.63
GNG4	GNB2	MF	0.622	0.0	0.81
AQP10	PRKACB	MF	0	1.0	1.0
ADCY3	ADCY5	MF	Inf	0.227	0.44
PRKAR1B	GNG5	MF	0	1.0	1.0
GNG7	AVPR2	MF	1	0.0	0.672
GNG12	ADCY5	MF	0	1.0	1.0
AQP7	GNG5	MF	0	1.0	1.0
ADCY7	PRKAR2B	MF	0.575	0.125	0.591
GNG7	AQP11	MF	0	1.0	1.0
ADCY2	AQP7	MF	0	1.0	1.0
PRKAR1B	PRKAR2B	MF	0.7	0.0	0.448
GNB3	AVP	MF	0.344	0.584	0.866
GNB2	AQP8	MF	0	1.0	1.0
GNG8	ADCY9	MF	0.14	0.799	0.881
RAB11FIP2	MYO5B	MF	0.443	0.554	0.859
GNG10	PRKACA	MF	0.194	0.799	0.928
PRKAR1A	GNB4	MF	0	1.0	1.0
ADCY1	GNG4	MF	0.145	0.937	0.704
AQP9	RAB11FIP2	MF	0	1.0	1.0
PRKAR2B	GNGT1	MF	0.094	0.944	0.799
ADCY7	AQP11	MF	0	1.0	1.0
AQP7	GNG2	MF	0	1.0	1.0
PRKAR2A	ADCY8	MF	0.584	0.534	0.18
AVPR2	GNB5	MF	0.672	0.672	0.645
GNGT1	GNB1	MF	0.8	0.0	0.41
GNB2	GNG8	MF	0.571	0.623	0.0
AVPR2	GNG3	MF	0.672	0.672	0.645
GNG13	GNG5	MF	1	0.0	0.645
GNG2	GNB2	MF	1	0.0	0.866
GNB5	AQP3	MF	0	1.0	1.0
GNG11	ADCY5	MF	0.112	0.799	0.941
AQP5	AQP5	MF	1	0.0	0.0
AQP6	PRKAR2B	MF	0	1.0	1.0
ADCY2	GNG2	MF	0	1.0	1.0
AQP11	AQP4	MF	1	0.0	0.772
GNG2	PRKAR2B	MF	0	1.0	1.0
ADCY3	AQP10	MF	0	1.0	1.0
GNB3	ADCY4	MF	0.218	0.793	0.796
GNG4	ADCY4	MF	0.305	0.704	0.913
PRKAR1A	GNG2	MF	0	1.0	1.0
ADCY1	GNB4	MF	0	1.0	1.0
GNB5	RAB11FIP2	MF	0	1.0	1.0
AQP1	ADCY9	MF	0.057	0.992	0.962
ADCY6	MIP	MF	0	1.0	1.0
AQP3	AQP3	MF	1	0.0	0.0
GNGT2	MYO5B	MF	0.2	0.525	0.864
GNB1	GNG10	MF	0.8	0.41	0.0
AQP3	RAB11FIP2	MF	0	1.0	1.0
PRKAR2A	GNG5	MF	0.107	0.934	0.799
ADCY3	GNAS	MF	Inf	0.101	0.437
RAB11A	ADCY2	MF	Inf	0.141	0.469
PRKACG	ADCY9	MF	Inf	0.582	0.557
PRKACB	GNB5	MF	0.194	0.93	0.799
MYO5B	ADCY3	MF	Inf	0.589	0.373
AQP1	PRKAR1A	MF	0.15	0.981	0.95
GNG12	GNG13	MF	1	0.0	0.0
AQP11	MYO5B	MF	0	1.0	1.0
AQP9	GNB1	MF	0	1.0	1.0
ADCY8	ADCY2	MF	Inf	0.0	0.579
GNB2	AVPR2	MF	0.42	0.866	0.672
ADCY5	AQP9	MF	0	1.0	1.0
GNG12	RAB11FIP2	MF	0	1.0	1.0
GNG3	ADCY1	MF	0.135	0.799	0.919
GNG12	AVPR2	MF	1	0.0	0.672
GNB4	GNB3	MF	1	0.0	0.791
GNB3	GNB3	MF	1	0.0	0.0
AVP	GNG4	MF	0.396	0.904	0.0
GNGT1	AVP	MF	0.249	0.444	0.9
PRKAR1B	AQP6	MF	0	1.0	1.0
RAB11FIP2	PRKACA	MF	0.398	0.399	0.741
ADCY2	GNAS	MF	Inf	0.127	0.312
GNB2	PRKACA	MF	0.436	0.758	0.72
GNB4	PRKAR2A	MF	0	1.0	1.0
ADCY7	GNGT2	MF	0.14	0.881	0.799
PRKACB	ADCY4	MF	Inf	0.63	0.422
ADCY5	AQP6	MF	0	1.0	1.0
AQP9	GNG7	MF	0	1.0	1.0
PRKAR1A	MYO5B	MF	0.695	0.416	0.437
AQP2	PRKAR2A	MF	0.079	0.955	0.95
ADCY7	GNB5	MF	0.14	0.881	0.799
AQP8	GNG10	MF	0	1.0	1.0
AQP11	ADCY9	MF	0	1.0	1.0
GNG11	RAB11FIP2	MF	0	1.0	1.0
AQP6	ADCY4	MF	0	1.0	1.0
GNG12	RAB11A	MF	0	1.0	1.0
PRKACG	MYO5B	MF	Inf	0.582	0.812
AQP3	GNB1	MF	0	1.0	1.0
GNAS	AQP1	MF	0.086	0.973	0.981
PRKAR2B	AQP3	MF	0	1.0	1.0
GNG5	AQP9	MF	0	1.0	1.0
AQP11	AVP	MF	0	1.0	1.0
GNG7	AQP5	MF	0	1.0	1.0
ADCY9	GNG4	MF	0.128	0.962	0.877
GNGT1	PRKACA	MF	0.194	0.799	0.928
PRKAR2B	GNB5	MF	0.094	0.944	0.799
GNB5	ADCY5	MF	0.112	0.799	0.941
PRKAR1B	GNB2	MF	0.09	0.968	0.977
AQP4	GNG3	MF	0	1.0	1.0
GNG11	AQP3	MF	0	1.0	1.0
RAB11A	AQP10	MF	0	1.0	1.0
ADCY6	AVP	MF	0.261	0.838	0.933
ADCY8	RAB11A	MF	Inf	0.016	0.175
GNG2	ADCY1	MF	0	1.0	1.0
PRKAR1B	AQP7	MF	0	1.0	1.0
AQP11	ADCY2	MF	0	1.0	1.0
GNB3	AQP10	MF	0	1.0	1.0
AQP10	AQP2	MF	1	0.0	0.873
GNGT1	ADCY8	MF	0.15	0.799	0.889
ADCY2	AVPR2	MF	0	1.0	1.0
GNG5	ADCY6	MF	0.112	0.799	0.912
AQP6	ADCY3	MF	0	1.0	1.0
GNB3	GNG13	MF	1	0.791	0.0
PRKAR2A	AQP9	MF	0	1.0	1.0
GNB5	GNG7	MF	1	0.645	0.0
GNGT2	GNG7	MF	1	0.645	0.0
ADCY7	GNG13	MF	0	1.0	1.0
ADCY6	ADCY2	MF	Inf	0.067	0.492
AVP	ADCY1	MF	0.203	0.933	0.853
MYO5B	GNG3	MF	0.2	0.864	0.525
GNG2	ADCY8	MF	0	1.0	1.0
AQP10	AQP5	MF	1	0.0	0.66
PRKAR2B	GNG13	MF	0	1.0	1.0
AQP7	ADCY4	MF	0	1.0	1.0
AQP8	ADCY6	MF	0	1.0	1.0
AQP5	GNG12	MF	0	1.0	1.0
RAB11A	GNB1	MF	0.389	0.613	0.531
AQP1	AQP8	MF	0.701	0.806	0.0
ADCY6	ADCY5	MF	Inf	0.067	0.352
AVP	PRKACG	MF	0.425	0.905	0.653
AVP	RAB11A	MF	0.258	0.933	0.829
PRKAR2A	PRKAR2B	MF	0.935	0.0	0.113
GNB4	GNG10	MF	1	0.0	0.645
MYO5B	GNG8	MF	0.2	0.864	0.525
ADCY8	GNG11	MF	0.15	0.889	0.799
ADCY8	AVPR2	MF	0	1.0	1.0
ADCY1	AQP9	MF	0	1.0	1.0
GNGT1	ADCY1	MF	0.135	0.799	0.919
GNG5	GNG8	MF	1	0.0	0.0
AQP8	ADCY1	MF	0	1.0	1.0
GNG13	PRKACA	MF	0	1.0	1.0
PRKAR1B	ADCY8	MF	0.53	0.405	0.284
PRKAR1A	AQP4	MF	0	1.0	1.0
AQP1	AQP1	MF	1	0.0	0.0
PRKAR1B	PRKACG	MF	0.44	0.405	0.27
GNGT1	AQP11	MF	0	1.0	1.0
PRKACG	GNGT2	MF	0.252	0.864	0.799
AQP2	ADCY5	MF	0.091	0.955	0.953
GNG12	AQP11	MF	0	1.0	1.0
PRKACB	AQP2	MF	0.1	0.946	0.955
ADCY8	AQP7	MF	0	1.0	1.0
ADCY5	ADCY8	MF	Inf	0.49	0.067
ADCY4	MIP	MF	0	1.0	1.0
GNG5	GNAS	MF	0.354	0.0	0.829
PRKACA	ADCY4	MF	Inf	0.708	0.503
ADCY9	ADCY3	MF	Inf	0.0	0.27
ADCY9	GNB5	MF	0.14	0.881	0.799
GNG2	GNG13	MF	1	0.0	0.0
RAB11A	GNG4	MF	0.386	0.927	0.704
AQP5	RAB11FIP2	MF	0.472	0.87	0.849
GNG11	PRKAR2A	MF	0.107	0.799	0.934
AQP9	ADCY2	MF	0	1.0	1.0
PRKAR1B	ADCY3	MF	0.542	0.405	0.432
AQP3	ADCY2	MF	0	1.0	1.0
AQP2	GNB2	MF	0.124	0.955	0.944
GNAS	MIP	MF	0	1.0	1.0
RAB11A	RAB11FIP2	MF	0.442	0.927	0.849
ADCY5	ADCY1	MF	Inf	0.44	0.264
MIP	GNGT2	MF	0	1.0	1.0
ADCY9	ADCY4	MF	Inf	0.0	0.049
RAB11FIP2	GNB1	MF	0.327	0.554	0.741
AQP9	MIP	MF	0.69	0.763	0.492
ADCY7	AQP7	MF	0	1.0	1.0
AQP10	GNB4	MF	0	1.0	1.0
ADCY6	GNG2	MF	0	1.0	1.0
PRKAR2A	MYO5B	MF	0.597	0.416	0.437
ADCY5	GNG5	MF	0.112	0.941	0.799
AQP5	PRKAR2B	MF	0.174	0.87	0.956
GNB3	AVPR2	MF	0.56	0.791	0.672
ADCY2	AVP	MF	0.208	0.914	0.933
PRKACA	GNG7	MF	0	1.0	1.0
GNG10	GNGT1	MF	1	0.0	0.0
PRKAR2A	GNB1	MF	0.274	0.786	0.622
RAB11FIP2	PRKAR1A	MF	0.46	0.554	0.853
GNGT2	PRKACA	MF	0.194	0.799	0.928
GNAS	ADCY4	MF	Inf	0.437	0.209
PRKAR2B	ADCY2	MF	0.535	0.475	0.531
GNG7	ADCY4	MF	0	1.0	1.0
AVP	GNB1	MF	0.344	0.866	0.584
AQP7	GNG13	MF	0	1.0	1.0
GNG4	GNAS	MF	0.324	0.0	0.91
AQP4	ADCY7	MF	0	1.0	1.0
GNB2	ADCY3	MF	0.232	0.868	0.845
GNG8	AQP2	MF	0	1.0	1.0
GNG3	AVP	MF	0.249	0.444	0.9
GNG3	MIP	MF	0	1.0	1.0
GNG10	AQP6	MF	0	1.0	1.0
GNG11	GNB3	MF	0.8	0.0	0.41
RAB11FIP2	GNG7	MF	0	1.0	1.0
GNG2	AQP6	MF	0	1.0	1.0
PRKACG	GNG5	MF	0.252	0.864	0.799
ADCY5	GNG2	MF	0	1.0	1.0
GNGT1	AQP5	MF	0	1.0	1.0
AVPR2	AQP2	MF	0	1.0	1.0
PRKAR1A	AQP10	MF	0	1.0	1.0
GNB5	GNB5	MF	1	0.0	0.0
PRKACG	PRKAR2B	MF	0.814	0.045	0.533
ADCY3	ADCY7	MF	Inf	0.27	0.0
GNAS	PRKAR1B	MF	0.463	0.772	0.41
GNB2	ADCY8	MF	0.208	0.901	0.85
GNG8	AQP9	MF	0	1.0	1.0
AVP	AQP6	MF	0	1.0	1.0
AQP8	GNB4	MF	0	1.0	1.0
ADCY1	ADCY7	MF	Inf	0.307	0.0
ADCY7	AQP9	MF	0	1.0	1.0
ADCY3	GNG13	MF	0	1.0	1.0
AQP7	PRKACB	MF	0	1.0	1.0
GNB1	ADCY1	MF	0.194	0.793	0.853
AQP7	AQP3	MF	0.925	0.249	0.0
AQP4	MIP	MF	0.786	0.369	0.492
AQP6	GNG13	MF	0	1.0	1.0
AQP10	AQP11	MF	1	0.0	0.0
AQP5	ADCY5	MF	0.159	0.87	0.953
ADCY9	ADCY8	MF	Inf	0.0	0.067
ADCY8	GNG4	MF	0.113	0.965	0.877
GNG12	GNB5	MF	1	0.0	0.645
GNG13	GNG10	MF	1	0.0	0.645
AQP1	GNG12	MF	0	1.0	1.0
PRKAR2B	GNG5	MF	0.094	0.944	0.799
GNG4	AQP4	MF	0	1.0	1.0
PRKACB	GNG13	MF	0	1.0	1.0
GNB3	PRKAR1A	MF	0.283	0.622	0.786
GNB1	GNB5	MF	0.8	0.41	0.0
AQP1	GNB1	MF	0.047	0.981	0.912
GNG7	GNG8	MF	1	0.0	0.645
GNGT1	GNG13	MF	1	0.645	0.0
MIP	AQP1	MF	0.654	0.492	0.806
ADCY1	GNB3	MF	0.194	0.853	0.793
GNAS	PRKAR2B	MF	0.484	0.697	0.554
GNB3	AQP6	MF	0	1.0	1.0
AQP5	ADCY2	MF	0.156	0.87	0.963
GNB4	GNG5	MF	1	0.0	0.645
AQP7	MYO5B	MF	0	1.0	1.0
RAB11A	AQP2	MF	0.142	0.927	0.955
PRKACG	AQP9	MF	0	1.0	1.0
ADCY9	AQP2	MF	0.054	0.962	0.982
GNG13	ADCY4	MF	0	1.0	1.0
RAB11FIP2	ADCY9	MF	0.145	0.942	0.962
PRKACG	GNB5	MF	0.252	0.864	0.799
GNGT1	AVPR2	MF	0.672	0.645	0.672
GNB4	MYO5B	MF	0	1.0	1.0
AQP5	AVP	MF	0.196	0.87	0.972
AQP9	AQP5	MF	0.69	0.763	0.13
GNGT1	RAB11FIP2	MF	0	1.0	1.0
AQP1	GNG7	MF	0	1.0	1.0
ADCY5	PRKACA	MF	Inf	0.646	0.548
AQP3	AQP5	MF	0.751	0.388	0.13
AQP4	AQP1	MF	0.713	0.369	0.806
GNG8	ADCY4	MF	0.124	0.799	0.891
GNB4	GNG2	MF	1	0.0	0.0
AQP10	PRKAR2A	MF	0	1.0	1.0
GNB3	GNG8	MF	0.8	0.41	0.0
PRKACB	PRKACB	MF	1	0.0	0.0
MIP	GNG10	MF	0	1.0	1.0
AQP3	GNG13	MF	0	1.0	1.0
RAB11FIP2	AQP6	MF	0	1.0	1.0
GNB1	GNAS	MF	0.414	0.322	0.788
ADCY7	ADCY6	MF	Inf	0.0	0.239
GNG10	GNAS	MF	0.354	0.0	0.829
AQP3	PRKACG	MF	0	1.0	1.0
GNG10	ADCY2	MF	0.112	0.799	0.955
PRKAR1B	ADCY6	MF	0.516	0.405	0.409
PRKAR1B	AQP10	MF	0	1.0	1.0
GNGT2	GNB3	MF	0.8	0.0	0.41
MYO5B	GNB1	MF	0.44	0.626	0.31
AQP7	AQP11	MF	1	0.851	0.0
AVPR2	AQP11	MF	0	1.0	1.0
AQP11	AQP9	MF	1	0.0	0.916
RAB11A	GNG11	MF	0.286	0.695	0.355
PRKACG	AQP7	MF	0	1.0	1.0
AVP	GNGT2	MF	0.249	0.9	0.444
GNG4	GNB1	MF	0.541	0.0	0.703
AVP	GNAS	MF	0.406	0.735	0.769
GNG12	ADCY2	MF	0	1.0	1.0
AQP7	GNG4	MF	0	1.0	1.0
PRKAR1B	AVPR2	MF	0	1.0	1.0
ADCY8	GNB3	MF	0.183	0.85	0.845
AQP6	PRKACA	MF	0	1.0	1.0
GNG13	GNG3	MF	1	0.0	0.645
PRKAR1B	PRKAR2A	MF	0.77	0.0	0.36
ADCY9	RAB11A	MF	Inf	0.064	0.175
GNG5	AVP	MF	0.249	0.444	0.9
GNG7	PRKACB	MF	0	1.0	1.0
PRKAR2A	AVP	MF	0.323	0.657	0.804
AQP10	GNG4	MF	0	1.0	1.0
GNG4	GNB4	MF	1	0.296	0.0
ADCY4	ADCY8	MF	Inf	0.049	0.067
GNG5	MIP	MF	0	1.0	1.0
ADCY7	AQP10	MF	0	1.0	1.0
AQP11	PRKACG	MF	0	1.0	1.0
GNG10	AQP11	MF	0	1.0	1.0
AVPR2	GNG4	MF	0.672	0.672	0.296
GNG7	GNG3	MF	1	0.0	0.645
GNG13	GNG4	MF	1	0.0	0.296
GNG2	GNB5	MF	1	0.0	0.645
ADCY6	PRKACG	MF	Inf	0.679	0.582
PRKAR2A	PRKACG	MF	0.866	0.468	0.045
GNG4	ADCY5	MF	0.175	0.704	0.953
ADCY8	PRKAR1A	MF	0.561	0.18	0.534
AQP1	ADCY8	MF	0.054	0.992	0.965
ADCY6	AQP5	MF	0.286	0.931	0.87
GNAS	AVPR2	MF	0.258	0.941	0.672
ADCY8	AQP10	MF	0	1.0	1.0
GNG12	GNG8	MF	1	0.0	0.645
GNG10	GNG10	MF	1	0.0	0.0
GNGT1	PRKAR2A	MF	0.107	0.799	0.934
GNG4	GNG7	MF	1	0.296	0.0
ADCY6	AVPR2	MF	0	1.0	1.0
AQP10	RAB11FIP2	MF	0	1.0	1.0
AQP2	PRKAR1B	MF	0.05	0.982	0.968
PRKAR2A	GNG2	MF	0	1.0	1.0
PRKACB	AVP	MF	0.467	0.781	0.885
AQP9	RAB11A	MF	0	1.0	1.0
PRKACA	AQP9	MF	0	1.0	1.0
RAB11A	ADCY3	MF	Inf	0.141	0.133
AVP	GNG2	MF	1	0.936	0.0
RAB11FIP2	ADCY8	MF	0.131	0.942	0.965
MYO5B	ADCY2	MF	Inf	0.667	0.728
PRKAR1B	AQP8	MF	0	1.0	1.0
RAB11FIP2	PRKACG	MF	0.089	0.942	0.958
GNG12	GNG10	MF	1	0.0	0.645
GNG5	AQP6	MF	0	1.0	1.0
PRKACB	PRKAR2B	MF	0.845	0.158	0.346
MIP	GNG8	MF	0	1.0	1.0
ADCY8	ADCY3	MF	Inf	0.067	0.27
ADCY5	AQP8	MF	0	1.0	1.0
AVP	PRKACA	MF	0.477	0.885	0.766
PRKACG	AQP10	MF	0	1.0	1.0
GNG3	RAB11A	MF	0.286	0.355	0.695
PRKACB	GNG5	MF	0.194	0.93	0.799
PRKACG	ADCY1	MF	Inf	0.582	0.711
RAB11FIP2	ADCY1	MF	0.175	0.849	0.937
ADCY3	PRKAR2A	MF	0.587	0.306	0.499
MIP	GNB2	MF	0	1.0	1.0
GNB2	GNG12	MF	1	0.866	0.0
PRKACB	PRKAR1B	MF	0.397	0.528	0.405
AQP1	ADCY6	MF	0.157	0.981	0.931
GNG13	GNB1	MF	1	0.0	0.791
ADCY5	GNB1	MF	0.242	0.798	0.622
AQP6	GNG7	MF	0	1.0	1.0
PRKACB	ADCY7	MF	Inf	0.675	0.46
ADCY5	AQP1	MF	0.087	0.953	0.981
RAB11FIP2	AQP11	MF	0	1.0	1.0
GNG3	ADCY9	MF	0.14	0.799	0.881
AQP9	GNGT1	MF	0	1.0	1.0
GNB5	AVP	MF	0.249	0.444	0.9
AQP8	GNG11	MF	0	1.0	1.0
GNB2	GNG13	MF	1	0.866	0.0
AQP11	ADCY8	MF	0	1.0	1.0
AQP10	AQP8	MF	1	0.0	0.61
GNG12	PRKACB	MF	0	1.0	1.0
PRKAR2B	AQP2	MF	0.196	0.841	0.837
GNG7	AQP4	MF	0	1.0	1.0
ADCY6	ADCY8	MF	Inf	0.239	0.067
GNG11	AVP	MF	0.249	0.444	0.9
GNB5	ADCY6	MF	0.112	0.799	0.912
MYO5B	GNG5	MF	0.2	0.864	0.525
RAB11A	AQP11	MF	0	1.0	1.0
PRKAR1A	GNG11	MF	0.094	0.934	0.799
GNB3	AQP11	MF	0	1.0	1.0
GNG5	GNG5	MF	1	0.0	0.0
GNGT1	ADCY9	MF	0.14	0.799	0.881
PRKAR2B	RAB11A	MF	0.609	0.554	0.317
PRKAR2A	AQP6	MF	0	1.0	1.0
GNB5	GNG4	MF	0.5	0.645	0.296
GNAS	GNGT1	MF	0.354	0.829	0.0
ADCY7	GNG12	MF	0	1.0	1.0
ADCY6	ADCY3	MF	Inf	0.194	0.227
AQP8	MYO5B	MF	0	1.0	1.0
GNB4	AQP1	MF	0	1.0	1.0
ADCY1	AQP3	MF	0	1.0	1.0
AQP7	RAB11A	MF	0	1.0	1.0
MIP	GNB5	MF	0	1.0	1.0
PRKAR2B	GNG12	MF	0	1.0	1.0
AVPR2	ADCY5	MF	0	1.0	1.0
AQP7	ADCY3	MF	0	1.0	1.0
AQP8	ADCY7	MF	0	1.0	1.0
ADCY7	GNG7	MF	0	1.0	1.0
GNG3	GNG4	MF	0.5	0.645	0.296
PRKAR2A	AQP1	MF	0.062	0.95	0.981
GNG12	MYO5B	MF	0	1.0	1.0
ADCY5	RAB11FIP2	MF	0.345	0.723	0.192
PRKACB	AQP8	MF	0	1.0	1.0
PRKACA	GNB4	MF	0	1.0	1.0
GNB3	GNGT1	MF	0.8	0.41	0.0
ADCY8	GNG12	MF	0	1.0	1.0
ADCY9	GNB3	MF	0.177	0.839	0.845
ADCY1	MIP	MF	0	1.0	1.0
GNB1	AQP4	MF	0	1.0	1.0
ADCY8	PRKACA	MF	Inf	0.592	0.767
PRKAR1B	ADCY9	MF	0.589	0.405	0.236
PRKAR1A	AQP7	MF	0	1.0	1.0
MIP	ADCY5	MF	0	1.0	1.0
AQP2	ADCY6	MF	0.127	0.955	0.931
GNB3	ADCY6	MF	0.29	0.622	0.703
PRKACB	AQP1	MF	0.129	0.946	0.981
ADCY8	AQP4	MF	0	1.0	1.0
ADCY5	ADCY7	MF	Inf	0.49	0.0
ADCY2	ADCY9	MF	Inf	0.607	0.0
AQP4	GNGT2	MF	0	1.0	1.0
AVP	PRKAR2B	MF	0.332	0.804	0.697
PRKACB	GNGT2	MF	0.194	0.93	0.799
GNG3	GNB1	MF	0.8	0.0	0.41
PRKACG	GNG8	MF	0.252	0.864	0.799
GNG13	GNGT2	MF	1	0.0	0.645
AQP8	ADCY9	MF	0	1.0	1.0
PRKACG	PRKAR1A	MF	0.821	0.045	0.468
AQP11	PRKAR2A	MF	0	1.0	1.0
AQP1	PRKACA	MF	0.14	0.981	0.942
GNG8	AQP4	MF	0	1.0	1.0
GNB5	AQP1	MF	0	1.0	1.0
GNB5	RAB11A	MF	0.286	0.355	0.695
GNG13	AQP9	MF	0	1.0	1.0
ADCY7	AQP6	MF	0	1.0	1.0
ADCY6	GNG3	MF	0.112	0.912	0.799
MIP	AVP	MF	0	1.0	1.0
GNGT2	ADCY1	MF	0.135	0.799	0.919
AQP6	AQP2	MF	0.663	0.531	0.671
PRKACA	GNG4	MF	0.247	0.942	0.704
AQP2	GNG2	MF	0	1.0	1.0
GNAS	ADCY7	MF	Inf	0.47	0.216
GNG7	ADCY3	MF	0	1.0	1.0
AQP7	GNG12	MF	0	1.0	1.0
GNB2	ADCY2	MF	0.274	0.758	0.843
GNG7	MYO5B	MF	0	1.0	1.0
GNG8	AQP3	MF	0	1.0	1.0
AQP8	GNG7	MF	0	1.0	1.0
GNG10	AQP7	MF	0	1.0	1.0
GNG13	MIP	MF	0	1.0	1.0
GNG5	GNG12	MF	1	0.645	0.0
AQP7	GNB5	MF	0	1.0	1.0
GNG7	PRKAR1B	MF	0	1.0	1.0
AQP10	ADCY4	MF	0	1.0	1.0
RAB11FIP2	AVPR2	MF	0	1.0	1.0
GNGT1	AQP6	MF	0	1.0	1.0
GNB2	AVP	MF	0.383	0.734	0.866
AVPR2	AQP3	MF	0	1.0	1.0
AQP7	AQP5	MF	0.712	0.574	0.13
AQP2	GNG5	MF	0	1.0	1.0
RAB11FIP2	PRKAR2A	MF	0.286	0.554	0.853
GNB5	GNB4	MF	1	0.645	0.0
GNG5	GNB1	MF	0.8	0.0	0.41
GNG3	PRKAR2B	MF	0.094	0.799	0.944
AVP	AQP7	MF	0	1.0	1.0
ADCY1	ADCY6	MF	Inf	0.264	0.194
ADCY3	GNG12	MF	0	1.0	1.0
ADCY8	MYO5B	MF	Inf	0.592	0.812
AQP7	AQP2	MF	0.741	0.266	0.394
AQP11	GNG11	MF	0	1.0	1.0
RAB11A	ADCY1	MF	Inf	0.141	0.168
AQP5	GNB1	MF	0.118	0.87	0.912
AQP5	ADCY4	MF	0.274	0.87	0.913
ADCY1	GNAS	MF	Inf	0.072	0.437
ADCY8	GNG5	MF	0.15	0.889	0.799
GNB4	AQP11	MF	0	1.0	1.0
AQP4	GNB2	MF	0	1.0	1.0
RAB11A	AQP8	MF	0	1.0	1.0
GNG12	GNB4	MF	1	0.0	0.0
GNG13	GNG13	MF	1	0.0	0.0
PRKAR2B	GNG4	MF	0.196	0.956	0.704
GNG4	AQP5	MF	0.4	0.704	0.87
GNB4	PRKAR1B	MF	0	1.0	1.0
ADCY9	AQP10	MF	0	1.0	1.0
AQP4	PRKAR1B	MF	0	1.0	1.0
AQP9	AQP3	MF	0.838	0.546	0.0
AQP1	GNB2	MF	0.138	0.981	0.944
ADCY5	PRKACG	MF	Inf	0.795	0.582
GNB3	AQP7	MF	0	1.0	1.0
PRKACA	PRKACG	MF	Inf	0.443	0.0
RAB11FIP2	AQP8	MF	0	1.0	1.0
ADCY3	ADCY3	MF	1	0.0	0.0
MYO5B	AQP6	MF	0	1.0	1.0
ADCY1	GNG13	MF	0	1.0	1.0
PRKACG	GNB4	MF	0	1.0	1.0
GNG10	ADCY1	MF	0.135	0.799	0.919
AQP4	ADCY4	MF	0	1.0	1.0
AQP4	AVP	MF	0	1.0	1.0
GNG12	GNGT2	MF	1	0.0	0.645
AQP3	AQP4	MF	0.858	0.388	0.369
GNG8	ADCY5	MF	0.112	0.799	0.941
GNAS	ADCY9	MF	Inf	0.47	0.216
GNG7	GNB4	MF	1	0.0	0.0
RAB11FIP2	AQP1	MF	0.189	0.849	0.981
ADCY5	AQP11	MF	0	1.0	1.0
PRKAR1B	GNG8	MF	0	1.0	1.0
GNG5	ADCY3	MF	0.124	0.799	0.915
AQP5	GNG8	MF	0	1.0	1.0
GNG11	GNGT2	MF	1	0.0	0.0
PRKAR1B	AQP11	MF	0	1.0	1.0
MYO5B	PRKACB	MF	Inf	0.667	0.59
PRKAR1B	PRKAR1A	MF	0.711	0.0	0.36
PRKAR1A	GNG12	MF	0	1.0	1.0
PRKAR1B	GNG10	MF	0	1.0	1.0
AQP7	AQP10	MF	1	0.851	0.0
GNB5	PRKAR1B	MF	0	1.0	1.0
AQP1	GNGT2	MF	0	1.0	1.0
GNG2	MIP	MF	0	1.0	1.0
AQP7	GNG7	MF	0	1.0	1.0
GNG7	MIP	MF	0	1.0	1.0
GNB2	GNG5	MF	0.571	0.623	0.0
AQP10	MYO5B	MF	0	1.0	1.0
AQP4	GNAS	MF	0	1.0	1.0
AQP3	AQP1	MF	0.75	0.023	0.624
ADCY6	PRKAR2B	MF	0.631	0.158	0.475
GNG8	AVP	MF	0.249	0.444	0.9
GNG11	ADCY2	MF	0.112	0.799	0.955
ADCY2	MIP	MF	0	1.0	1.0
AQP2	RAB11FIP2	MF	0.183	0.955	0.849
AQP10	GNG5	MF	0	1.0	1.0
ADCY2	GNG5	MF	0.112	0.955	0.799
AQP11	AQP1	MF	1	0.0	0.93
GNGT2	ADCY9	MF	0.14	0.799	0.881
GNG4	ADCY3	MF	0.161	0.704	0.934
PRKAR1A	PRKACA	MF	0.93	0.272	0.086
GNB3	AQP9	MF	0	1.0	1.0
GNG8	AQP11	MF	0	1.0	1.0
AQP10	GNG10	MF	0	1.0	1.0
ADCY7	GNGT1	MF	0.14	0.881	0.799
GNB4	GNB2	MF	1	0.0	0.866
AQP11	AQP6	MF	1	0.0	0.831
PRKACA	AQP8	MF	0	1.0	1.0
AQP3	MIP	MF	0.751	0.388	0.492
PRKAR1A	GNG4	MF	0.338	0.95	0.704
MYO5B	RAB11A	MF	Inf	0.304	0.047
PRKAR2A	ADCY1	MF	0.563	0.499	0.338
AQP5	PRKACA	MF	0.229	0.87	0.942
ADCY6	AQP6	MF	0	1.0	1.0
GNB1	GNG12	MF	1	0.791	0.0
ADCY5	AVP	MF	0.204	0.889	0.933
GNG10	GNG11	MF	1	0.0	0.0
ADCY6	GNGT2	MF	0.112	0.912	0.799
PRKACB	GNG3	MF	0.194	0.93	0.799
PRKAR2A	GNG3	MF	0.107	0.934	0.799
GNG5	GNGT2	MF	1	0.0	0.0
RAB11FIP2	ADCY7	MF	0.145	0.942	0.962
ADCY4	GNB2	MF	0.351	0.796	0.868
MYO5B	ADCY1	MF	Inf	0.589	0.408
RAB11FIP2	ADCY3	MF	0.193	0.849	0.934
PRKAR1B	AQP9	MF	0	1.0	1.0
GNG12	GNG11	MF	1	0.0	0.645
GNG5	AQP5	MF	0	1.0	1.0
ADCY6	GNG12	MF	0	1.0	1.0
GNG11	GNG3	MF	1	0.0	0.0
AVPR2	GNB4	MF	1	0.672	0.0
GNB1	GNGT2	MF	0.8	0.41	0.0
AQP2	PRKACG	MF	0.035	0.982	0.958
GNG11	ADCY7	MF	0.14	0.799	0.881
MIP	GNB4	MF	0	1.0	1.0
PRKACB	GNG4	MF	0.228	0.946	0.704
PRKAR2B	PRKAR1A	MF	0.909	0.113	0.0
PRKAR1B	AQP5	MF	0.101	0.968	0.946
MIP	GNB3	MF	0	1.0	1.0
AQP4	GNG13	MF	0	1.0	1.0
PRKACB	MIP	MF	0	1.0	1.0
GNG10	PRKAR1A	MF	0.094	0.799	0.934
AQP6	GNG4	MF	0	1.0	1.0
PRKACB	ADCY6	MF	Inf	0.529	0.407
GNB4	RAB11A	MF	0	1.0	1.0
GNG3	ADCY8	MF	0.15	0.799	0.889
ADCY2	AQP8	MF	0	1.0	1.0
MIP	MIP	MF	1	0.0	0.0
AQP10	AQP9	MF	1	0.0	0.916
GNG12	PRKACA	MF	0	1.0	1.0
GNG2	PRKAR1B	MF	0	1.0	1.0
GNAS	AQP7	MF	0	1.0	1.0
PRKAR2B	AQP1	MF	0.087	0.956	0.981
GNG4	GNG12	MF	1	0.296	0.0
ADCY6	ADCY9	MF	Inf	0.239	0.0
AQP4	GNG5	MF	0	1.0	1.0
GNG11	AQP5	MF	0	1.0	1.0
MYO5B	GNG4	MF	0.352	0.952	0.704
ADCY5	PRKAR2A	MF	0.6	0.406	0.416
GNG2	ADCY3	MF	0	1.0	1.0
ADCY2	PRKACB	MF	Inf	0.677	0.529
PRKAR1B	AVP	MF	0.151	0.733	0.906
AVPR2	ADCY3	MF	0	1.0	1.0
AQP7	ADCY9	MF	0	1.0	1.0
PRKAR2A	AQP7	MF	0	1.0	1.0
GNB5	GNG5	MF	1	0.0	0.0
PRKAR2A	GNG10	MF	0.107	0.934	0.799
PRKACA	AQP4	MF	0	1.0	1.0
GNB1	GNG2	MF	1	0.791	0.0
AVP	ADCY3	MF	0.2	0.933	0.845
AVP	GNG10	MF	0.249	0.9	0.444
AVPR2	ADCY4	MF	0	1.0	1.0
MYO5B	GNAS	MF	Inf	0.304	0.542
ADCY1	AQP2	MF	0.076	0.937	0.955
AQP9	PRKAR1A	MF	0	1.0	1.0
GNGT1	RAB11A	MF	0.286	0.355	0.695
AQP6	GNAS	MF	0	1.0	1.0
GNB2	RAB11FIP2	MF	0.475	0.834	0.554
GNB1	AQP2	MF	0.074	0.912	0.955
GNG3	GNG5	MF	1	0.0	0.0
RAB11FIP2	MIP	MF	0	1.0	1.0
PRKAR1B	GNGT1	MF	0	1.0	1.0
ADCY7	PRKACA	MF	Inf	0.557	0.767
ADCY8	AQP2	MF	0.05	0.965	0.982
GNG3	AQP1	MF	0	1.0	1.0
ADCY8	GNG13	MF	0	1.0	1.0
GNB4	AQP9	MF	0	1.0	1.0
AQP6	RAB11A	MF	0	1.0	1.0
RAB11A	PRKACG	MF	Inf	0.175	0.031
AQP5	MIP	MF	0.667	0.13	0.492
PRKAR1A	AQP6	MF	0	1.0	1.0
GNAS	ADCY8	MF	Inf	0.47	0.194
ADCY6	AQP10	MF	0	1.0	1.0
GNG3	AQP6	MF	0	1.0	1.0
ADCY1	PRKAR2B	MF	0.542	0.338	0.55
ADCY9	GNG12	MF	0	1.0	1.0
AQP2	AVP	MF	0.118	0.955	0.972
RAB11FIP2	GNB4	MF	0	1.0	1.0
PRKAR1A	RAB11A	MF	0.719	0.504	0.317
RAB11A	GNG2	MF	0	1.0	1.0
AQP8	GNGT1	MF	0	1.0	1.0
ADCY2	ADCY1	MF	Inf	0.532	0.216
AQP4	ADCY2	MF	0	1.0	1.0
AQP2	GNB4	MF	0	1.0	1.0
RAB11FIP2	GNG8	MF	0	1.0	1.0
ADCY3	GNGT2	MF	0.124	0.915	0.799
ADCY7	AQP5	MF	0.113	0.962	0.946
ADCY6	GNG4	MF	0.314	0.931	0.704
AQP6	AQP3	MF	0.81	0.531	0.388
AQP2	GNG3	MF	0	1.0	1.0
GNAS	ADCY6	MF	Inf	0.437	0.122
ADCY3	AQP2	MF	0.082	0.934	0.955
GNG7	ADCY2	MF	0	1.0	1.0
RAB11FIP2	GNG10	MF	0	1.0	1.0
AQP3	MYO5B	MF	0	1.0	1.0
AQP7	GNG11	MF	0	1.0	1.0
AQP4	ADCY5	MF	0	1.0	1.0
GNB2	ADCY5	MF	0.277	0.758	0.798
GNB1	PRKAR1A	MF	0.283	0.622	0.786
GNG10	AQP4	MF	0	1.0	1.0
GNB4	ADCY6	MF	0	1.0	1.0
PRKACG	GNG7	MF	0	1.0	1.0
GNG7	PRKAR1A	MF	0	1.0	1.0
AQP10	ADCY5	MF	0	1.0	1.0
GNGT1	AQP7	MF	0	1.0	1.0
ADCY9	PRKAR1A	MF	0.585	0.125	0.534
GNB4	ADCY8	MF	0	1.0	1.0
AVP	PRKAR1A	MF	0.384	0.804	0.657
GNB1	ADCY3	MF	0.19	0.793	0.845
AQP5	GNB2	MF	0.294	0.87	0.944
PRKACA	PRKACA	MF	1	0.0	0.0
GNG10	GNG4	MF	0.5	0.645	0.296
GNG7	RAB11A	MF	0	1.0	1.0
GNB5	GNG13	MF	1	0.645	0.0
PRKACA	AQP10	MF	0	1.0	1.0
AQP8	AQP8	MF	1	0.0	0.0
AQP9	AQP2	MF	0.744	0.556	0.394
AQP1	GNB3	MF	0.047	0.981	0.912
AQP2	AQP8	MF	0.688	0.671	0.0
MIP	RAB11A	MF	0	1.0	1.0
ADCY9	AQP4	MF	0	1.0	1.0
ADCY5	MYO5B	MF	Inf	0.646	0.667
GNG13	ADCY6	MF	0	1.0	1.0
MYO5B	AQP1	MF	0.176	0.952	0.981
MIP	AQP8	MF	0.8	0.492	0.0
GNB2	AQP3	MF	0	1.0	1.0
GNG8	ADCY2	MF	0.112	0.799	0.955
PRKACA	PRKAR2B	MF	0.863	0.086	0.346
PRKACG	PRKACG	MF	1	0.0	0.0
GNAS	GNB2	MF	0.421	0.788	0.567
GNG4	MIP	MF	0	1.0	1.0
GNGT2	AQP7	MF	0	1.0	1.0
ADCY2	GNGT2	MF	0.112	0.955	0.799
GNGT2	GNAS	MF	0.354	0.0	0.829
PRKAR1B	GNG11	MF	0	1.0	1.0
AQP10	GNG3	MF	0	1.0	1.0
RAB11A	GNG13	MF	0	1.0	1.0
ADCY7	ADCY9	MF	Inf	0.0	0.0
AQP11	PRKACB	MF	0	1.0	1.0
GNGT1	GNB5	MF	1	0.0	0.0
ADCY6	AQP9	MF	0	1.0	1.0
ADCY8	GNB5	MF	0.15	0.889	0.799
PRKACA	ADCY1	MF	Inf	0.708	0.652
GNG11	ADCY1	MF	0.135	0.799	0.919
ADCY1	AVPR2	MF	0	1.0	1.0
AQP6	AQP10	MF	1	0.831	0.0
ADCY6	RAB11A	MF	Inf	0.103	0.141
GNGT1	GNGT2	MF	1	0.0	0.0
GNG12	GNG3	MF	1	0.0	0.645
AQP10	GNG11	MF	0	1.0	1.0
GNG4	GNG2	MF	1	0.296	0.0
GNB5	AQP11	MF	0	1.0	1.0
ADCY4	GNB4	MF	0	1.0	1.0
MYO5B	ADCY7	MF	Inf	0.812	0.557
GNGT2	PRKAR2B	MF	0.094	0.799	0.944
AQP5	PRKACB	MF	0.211	0.87	0.946
GNG3	AQP11	MF	0	1.0	1.0
ADCY6	AQP7	MF	0	1.0	1.0
AQP2	PRKACA	MF	0.11	0.955	0.942
GNB5	AQP9	MF	0	1.0	1.0
PRKACB	GNG2	MF	0	1.0	1.0
GNG8	GNGT2	MF	1	0.0	0.0
AQP8	ADCY8	MF	0	1.0	1.0
AQP1	ADCY3	MF	0.076	0.981	0.934
GNG11	GNG2	MF	1	0.645	0.0
PRKACG	ADCY7	MF	Inf	0.582	0.557
ADCY9	AVPR2	MF	0	1.0	1.0
GNG12	PRKACG	MF	0	1.0	1.0
MYO5B	ADCY9	MF	Inf	0.812	0.557
ADCY6	MYO5B	MF	Inf	0.468	0.667
RAB11A	RAB11A	MF	1	0.0	0.0
ADCY5	AQP3	MF	0	1.0	1.0
ADCY4	AVP	MF	0.259	0.796	0.933
ADCY3	MIP	MF	0	1.0	1.0
GNAS	PRKACG	MF	Inf	0.619	0.031
GNB1	GNG8	MF	0.8	0.41	0.0
GNG11	AQP4	MF	0	1.0	1.0
GNG2	ADCY4	MF	0	1.0	1.0
AQP3	GNG3	MF	0	1.0	1.0
AQP11	GNB2	MF	0	1.0	1.0
AQP9	GNGT2	MF	0	1.0	1.0
GNB1	AQP8	MF	0	1.0	1.0
PRKAR2A	AQP4	MF	0	1.0	1.0
PRKAR2B	AQP9	MF	0	1.0	1.0
GNG13	AVPR2	MF	1	0.0	0.672
AQP1	AQP9	MF	0.744	0.576	0.504
ADCY4	PRKAR2A	MF	0.61	0.116	0.499
AVP	AQP10	MF	0	1.0	1.0
ADCY1	AQP5	MF	0.132	0.937	0.87
GNG11	GNG11	MF	1	0.0	0.0
AQP8	PRKAR2B	MF	0	1.0	1.0
AQP7	ADCY1	MF	0	1.0	1.0
ADCY7	GNG5	MF	0.14	0.881	0.799
GNGT1	PRKACB	MF	0.194	0.799	0.93
GNG2	GNG7	MF	1	0.0	0.0
GNG7	GNG13	MF	1	0.0	0.0
ADCY8	AQP3	MF	0	1.0	1.0
GNG2	AQP10	MF	0	1.0	1.0
ADCY9	GNB1	MF	0.177	0.839	0.845
RAB11A	GNG8	MF	0.286	0.695	0.355
PRKAR1B	ADCY7	MF	0.589	0.405	0.236
AQP1	AQP6	MF	0.692	0.731	0.418
ADCY5	ADCY5	MF	1	0.0	0.0
ADCY6	AQP11	MF	0	1.0	1.0
GNG3	AQP9	MF	0	1.0	1.0
MYO5B	GNB5	MF	0.2	0.864	0.525
GNB2	GNB2	MF	1	0.0	0.0
AQP3	ADCY7	MF	0	1.0	1.0
ADCY1	GNG12	MF	0	1.0	1.0
GNB2	GNG3	MF	0.571	0.623	0.0
GNG8	AQP6	MF	0	1.0	1.0
AQP11	GNGT2	MF	0	1.0	1.0
GNG10	AQP2	MF	0	1.0	1.0
GNB4	ADCY9	MF	0	1.0	1.0
AQP1	PRKACG	MF	0.035	0.992	0.958
GNG10	AQP5	MF	0	1.0	1.0
GNB4	ADCY5	MF	0	1.0	1.0
GNG4	AQP9	MF	0	1.0	1.0
ADCY1	ADCY3	MF	Inf	0.048	0.0
GNGT2	ADCY8	MF	0.15	0.799	0.889
AVPR2	AQP5	MF	0	1.0	1.0
AQP7	AQP7	MF	1	0.0	0.0
GNG5	GNB3	MF	0.8	0.0	0.41
AQP5	GNB4	MF	0	1.0	1.0
GNG10	GNG2	MF	1	0.645	0.0
ADCY9	AQP9	MF	0	1.0	1.0
ADCY1	ADCY4	MF	Inf	0.264	0.0
GNG12	PRKAR2A	MF	0	1.0	1.0
GNB1	GNB1	MF	1	0.0	0.0
ADCY4	PRKACG	MF	Inf	0.583	0.582
PRKAR1B	MIP	MF	0	1.0	1.0
PRKAR1A	GNAS	MF	0.5	0.504	0.697
ADCY2	ADCY2	MF	1	0.0	0.0
GNG10	GNG5	MF	1	0.0	0.0
PRKACG	GNB1	MF	0.261	0.823	0.845
MIP	AQP2	MF	0.611	0.492	0.671
GNG5	ADCY4	MF	0.124	0.799	0.891
GNG13	AVP	MF	1	0.0	0.936
AQP1	GNG4	MF	0.143	0.981	0.704
AQP4	AQP4	MF	1	0.0	0.0
PRKACA	GNB5	MF	0.194	0.928	0.799
AQP10	PRKAR2B	MF	0	1.0	1.0
AQP3	GNG10	MF	0	1.0	1.0
AQP7	GNG8	MF	0	1.0	1.0
GNAS	GNB3	MF	0.414	0.788	0.322
GNGT2	AQP6	MF	0	1.0	1.0
ADCY7	ADCY8	MF	Inf	0.0	0.067
GNG3	RAB11FIP2	MF	0	1.0	1.0
ADCY2	PRKAR1A	MF	0.556	0.531	0.416
ADCY7	RAB11A	MF	Inf	0.064	0.175
GNG7	GNG7	MF	1	0.0	0.0
AQP6	PRKACB	MF	0	1.0	1.0
AQP11	AQP3	MF	1	0.0	0.779
ADCY8	ADCY8	MF	1	0.0	0.0
PRKACB	GNG8	MF	0.194	0.93	0.799
AQP9	GNG11	MF	0	1.0	1.0
GNB2	MYO5B	MF	0.541	0.559	0.626
MYO5B	GNG13	MF	0	1.0	1.0
ADCY2	AQP2	MF	0.092	0.963	0.955
AVPR2	GNB1	MF	0.56	0.672	0.791
GNB4	GNB4	MF	1	0.0	0.0
GNG5	AQP3	MF	0	1.0	1.0
ADCY6	GNG10	MF	0.112	0.912	0.799
PRKACB	ADCY3	MF	Inf	0.63	0.553
AQP3	PRKAR1B	MF	0	1.0	1.0
ADCY9	PRKACA	MF	Inf	0.557	0.767
ADCY2	GNB3	MF	0.237	0.843	0.622
AQP6	ADCY9	MF	0	1.0	1.0
GNG13	GNB4	MF	1	0.0	0.0
GNB4	GNAS	MF	1	0.0	0.941
GNAS	PRKACA	MF	Inf	0.587	0.272
PRKACA	GNB3	MF	0.364	0.72	0.622
ADCY2	PRKACG	MF	Inf	0.845	0.582
PRKAR2B	PRKAR2B	MF	1.004	0.0	0.0
GNB3	RAB11FIP2	MF	0.327	0.741	0.554
GNAS	AQP5	MF	0.145	0.973	0.87
PRKAR2B	GNB1	MF	0.271	0.811	0.622
GNG10	ADCY5	MF	0.112	0.799	0.941
PRKAR2B	AQP11	MF	0	1.0	1.0
AQP3	GNG2	MF	0	1.0	1.0
GNG5	GNG2	MF	1	0.645	0.0
GNB5	GNG3	MF	1	0.0	0.0
ADCY6	ADCY6	MF	1	0.0	0.0
ADCY8	AQP9	MF	0	1.0	1.0
PRKAR2A	PRKAR2A	MF	1.004	0.0	0.0
ADCY5	GNGT1	MF	0.112	0.941	0.799
AQP2	AQP11	MF	1	0.873	0.0
PRKAR1A	AQP3	MF	0	1.0	1.0
ADCY3	GNG3	MF	0.124	0.915	0.799
MYO5B	PRKAR1B	MF	0.494	0.627	0.405
GNG11	PRKAR2B	MF	0.094	0.799	0.944
PRKAR1A	AQP8	MF	0	1.0	1.0
ADCY9	ADCY9	MF	1	0.0	0.0
ADCY3	AQP8	MF	0	1.0	1.0
AQP6	AQP6	MF	1	0.0	0.0
AQP4	PRKACG	MF	0	1.0	1.0
ADCY5	PRKAR1B	MF	0.501	0.597	0.405
GNB2	ADCY7	MF	0.206	0.901	0.839
AVP	AQP3	MF	0	1.0	1.0
AQP6	AVPR2	MF	0	1.0	1.0
GNGT1	AQP1	MF	0	1.0	1.0
AQP7	AQP6	MF	0.775	0.574	0.531
GNG8	GNG13	MF	1	0.645	0.0
AQP5	GNB5	MF	0	1.0	1.0
GNG10	GNG3	MF	1	0.0	0.0
AQP1	GNG11	MF	0	1.0	1.0
GNG8	AVPR2	MF	0.672	0.645	0.672
GNG12	AQP8	MF	0	1.0	1.0
GNB3	PRKAR1B	MF	0.052	0.964	0.968
RAB11FIP2	GNGT2	MF	0	1.0	1.0
GNG8	GNG8	MF	1	0.0	0.0
AQP9	AQP9	MF	1.038	0.0	0.0
AQP11	GNAS	MF	0	1.0	1.0
GNAS	GNAS	MF	1	0.0	0.0
AQP4	GNB4	MF	0	1.0	1.0
AQP2	PRKAR1A	MF	0.131	0.955	0.95
ADCY4	ADCY4	MF	1	0.0	0.0
PRKAR1A	PRKAR1A	MF	1.004	0.0	0.0
ADCY8	AVP	MF	0.168	0.85	0.951
GNG4	GNG4	MF	1	0.0	0.0
AQP9	GNG10	MF	0	1.0	1.0
AQP3	GNAS	MF	0	1.0	1.0
GNGT2	GNGT2	MF	1	0.0	0.0
GNB2	AQP10	MF	0	1.0	1.0
ADCY2	GNB5	MF	0.112	0.955	0.799
GNG11	GNG4	MF	0.5	0.645	0.296
AQP2	AQP2	MF	1	0.0	0.0
GNG3	GNG3	MF	1	0.0	0.0
GNG2	GNG2	MF	1	0.0	0.0
