# Supplementary material for: Semantic Particularity Measure for Functional Characterization of Gene Sets Using Gene Ontology
Source: PLoS One. 2014 Jan 28;9(1):e86525. doi: 10.1371/journal.pone.0086525 (PMC3904913; doi:10.1371/journal.pone.0086525)
Supplement: File S1 — Complete results for the case 2 about Homo sapiens aquaporin-mediated transport. (ZIP) [file pone.0086525.s001.zip › Case2_SV_BP.txt]

gene1	gene2	branch	sim	par1	par2
GNG5_9606	PRKAR1B_9606	P	0.499	0.363	0.493
GNB5_9606	GNG8_9606	P	0.605	0.0	0.325
GNG4_9606	GNG11_9606	P	0.684	0.336	0.482
MYO5B_9606	GNG7_9606	P	0.189	0.792	0.95
AQP5_9606	ADCY1_9606	P	0.369	0.398	0.787
RAB11FIP2_9606	ADCY6_9606	P	0.383	0.244	0.912
AQP8_9606	GNG12_9606	P	0.303	0.471	0.491
GNG7_9606	ADCY8_9606	P	0.649	0.126	0.18
GNG3_9606	GNAS_9606	P	0.412	0.165	0.513
ADCY7_9606	PRKAR1A_9606	P	0.734	0.143	0.308
ADCY1_9606	PRKACA_9606	P	0.63	0.153	0.434
GNB5_9606	RAB11FIP2_9606	P	0.199	0.905	0.766
GNGT2_9606	ADCY3_9606	P	0.518	0.41	0.578
ADCY9_9606	ADCY4_9606	P	1.0	0.0	0.0
ADCY2_9606	RAB11A_9606	P	0.554	0.461	0.531
AQP10_9606	AQP2_9606	P	0.399	0.038	0.856
AQP6_9606	GNB3_9606	P	0.27	0.656	0.879
GNG10_9606	ADCY3_9606	P	0.643	0.253	0.388
ADCY9_9606	ADCY8_9606	P	0.976	0.0	0.015
PRKAR1B_9606	ADCY8_9606	P	0.818	0.147	0.128
PRKAR2A_9606	MYO5B_9606	P	0.412	0.85	0.165
RAB11A_9606	GNAS_9606	P	0.438	0.19	0.529
AQP7_9606	ADCY1_9606	P	0.444	0.39	0.806
AQP1_9606	AQP10_9606	P	0.372	0.939	0.038
AQP2_9606	AQP4_9606	P	0.562	0.442	0.25
AQP2_9606	GNG5_9606	P	0.254	0.752	0.655
AQP8_9606	GNG7_9606	P	0.261	0.471	0.764
GNGT2_9606	AQP3_9606	P	0.217	0.771	0.778
RAB11FIP2_9606	GNG8_9606	P	0.217	0.766	0.941
AQP9_9606	GNG3_9606	P	0.244	0.628	0.736
ADCY9_9606	MIP_9606	P	0.389	0.842	0.264
MIP_9606	PRKACG_9606	P	0.38	0.171	0.81
AVPR2_9606	AQP11_9606	P	0.293	0.832	0.418
PRKACG_9606	PRKAR2B_9606	P	0.788	0.131	0.068
AQP3_9606	AQP11_9606	P	0.307	0.72	0.444
GNG12_9606	AQP6_9606	P	0.24	0.77	0.656
GNGT2_9606	PRKACG_9606	P	0.318	0.47	0.682
AQP8_9606	MYO5B_9606	P	0.683	0.485	0.165
PRKACA_9606	PRKAR2A_9606	P	0.753	0.415	0.0
MYO5B_9606	RAB11FIP2_9606	P	0.873	0.025	0.038
AQP3_9606	PRKACA_9606	P	0.327	0.3	0.741
RAB11FIP2_9606	AQP7_9606	P	0.485	0.176	0.591
PRKAR1A_9606	GNAS_9606	P	0.537	0.26	0.373
GNB1_9606	ADCY5_9606	P	0.593	0.405	0.385
GNG3_9606	GNG11_9606	P	0.862	0.317	0.0
PRKAR2B_9606	GNG5_9606	P	0.486	0.534	0.363
AQP1_9606	ADCY5_9606	P	0.41	0.613	0.365
GNB3_9606	AQP5_9606	P	0.289	0.842	0.764
ADCY4_9606	ADCY7_9606	P	0.959	0.0	0.111
PRKAR2A_9606	MIP_9606	P	0.399	0.802	0.254
GNG3_9606	GNB2_9606	P	0.929	0.248	0.0
GNGT2_9606	ADCY1_9606	P	0.453	0.41	0.648
AQP2_9606	ADCY5_9606	P	0.358	0.643	0.701
GNB4_9606	AQP7_9606	P	0.287	0.605	0.708
GNG8_9606	AQP5_9606	P	0.31	0.781	0.667
GNB3_9606	GNG4_9606	P	0.726	0.433	0.211
GNGT1_9606	GNGT1_9606	P	1.0	0.0	0.0
PRKAR2A_9606	AQP8_9606	P	0.461	0.679	0.177
GNB2_9606	GNG2_9606	P	0.693	0.418	0.263
RAB11A_9606	GNG8_9606	P	0.454	0.412	0.147
GNG12_9606	RAB11A_9606	P	0.336	0.276	0.735
AQP1_9606	GNG2_9606	P	0.327	0.737	0.274
GNG4_9606	GNGT2_9606	P	0.502	0.475	0.582
ADCY7_9606	GNG5_9606	P	0.638	0.492	0.253
PRKAR1A_9606	GNG8_9606	P	0.458	0.655	0.299
ADCY2_9606	GNG2_9606	P	0.598	0.542	0.269
GNB1_9606	ADCY3_9606	P	0.607	0.394	0.357
GNB1_9606	ADCY9_9606	P	0.588	0.415	0.374
PRKAR2B_9606	GNGT1_9606	P	0.346	0.628	0.537
AVPR2_9606	GNB2_9606	P	0.325	0.705	0.526
RAB11FIP2_9606	AQP4_9606	P	0.355	0.176	0.79
ADCY6_9606	AVPR2_9606	P	0.538	0.27	0.299
GNG12_9606	GNB3_9606	P	0.799	0.0	0.433
GNG8_9606	GNB2_9606	P	0.93	0.025	0.0
ADCY1_9606	GNG13_9606	P	0.486	0.639	0.033
ADCY9_9606	PRKAR2A_9606	P	0.848	0.131	0.141
MIP_9606	AQP8_9606	P	0.673	0.289	0.378
GNB5_9606	ADCY8_9606	P	0.432	0.434	0.697
PRKAR1B_9606	AQP2_9606	P	0.354	0.545	0.535
ADCY8_9606	AQP1_9606	P	0.409	0.331	0.613
GNG7_9606	GNB4_9606	P	0.646	0.554	0.0
GNGT1_9606	PRKAR1B_9606	P	0.326	0.537	0.584
GNGT1_9606	GNG13_9606	P	0.355	0.684	0.258
AQP2_9606	AQP7_9606	P	0.515	0.672	0.203
GNB1_9606	GNG4_9606	P	0.567	0.57	0.211
MIP_9606	ADCY3_9606	P	0.411	0.253	0.84
AQP1_9606	AQP9_9606	P	0.502	0.729	0.118
GNB2_9606	AQP11_9606	P	0.135	0.854	0.679
PRKACA_9606	PRKAR2B_9606	P	0.721	0.371	0.046
GNG8_9606	ADCY7_9606	P	0.62	0.272	0.492
PRKACG_9606	GNG2_9606	P	0.539	0.59	0.201
AQP11_9606	AVP_9606	P	0.241	0.323	0.928
GNAS_9606	ADCY6_9606	P	0.547	0.453	0.079
ADCY6_9606	GNGT1_9606	P	0.496	0.585	0.486
GNG5_9606	GNB2_9606	P	1.0	0.0	0.0
PRKAR1B_9606	GNAS_9606	P	0.526	0.118	0.536
AQP9_9606	GNGT2_9606	P	0.191	0.757	0.748
ADCY1_9606	AQP2_9606	P	0.414	0.626	0.537
GNG2_9606	AQP8_9606	P	0.391	0.582	0.385
AQP3_9606	ADCY4_9606	P	0.347	0.559	0.748
AQP7_9606	GNG12_9606	P	0.318	0.613	0.58
PRKACB_9606	MIP_9606	P	0.367	0.85	0.229
GNG5_9606	RAB11FIP2_9606	P	0.215	0.937	0.766
AQP3_9606	PRKACG_9606	P	0.342	0.403	0.672
ADCY4_9606	GNG3_9606	P	0.695	0.098	0.236
ADCY6_9606	GNB4_9606	P	0.628	0.629	0.0
GNG12_9606	GNG7_9606	P	0.713	0.0	0.455
GNB2_9606	GNB2_9606	P	1.0	0.0	0.0
AQP10_9606	GNG10_9606	P	0.212	0.507	0.895
AQP6_9606	PRKACB_9606	P	0.358	0.232	0.865
PRKAR1A_9606	GNG3_9606	P	0.491	0.451	0.256
AQP1_9606	GNG8_9606	P	0.316	0.768	0.354
AVP_9606	GNG3_9606	P	0.314	0.686	0.288
GNG4_9606	ADCY1_9606	P	0.514	0.2	0.575
ADCY1_9606	ADCY6_9606	P	0.859	0.09	0.042
AQP7_9606	ADCY6_9606	P	0.381	0.404	0.824
AQP11_9606	PRKACB_9606	P	0.22	0.568	0.907
PRKAR2B_9606	ADCY3_9606	P	0.768	0.217	0.135
ADCY6_9606	AQP9_9606	P	0.434	0.663	0.346
GNG11_9606	AQP1_9606	P	0.26	0.356	0.812
GNG11_9606	GNGT1_9606	P	0.513	0.177	0.361
ADCY5_9606	GNAS_9606	P	0.538	0.115	0.527
GNGT2_9606	ADCY8_9606	P	0.515	0.41	0.587
PRKAR2B_9606	AQP7_9606	P	0.459	0.704	0.273
AQP7_9606	ADCY3_9606	P	0.412	0.404	0.788
GNGT2_9606	AQP5_9606	P	0.24	0.838	0.777
PRKACA_9606	GNG8_9606	P	0.431	0.71	0.291
PRKAR1B_9606	ADCY3_9606	P	0.787	0.169	0.139
AQP1_9606	GNG7_9606	P	0.289	0.674	0.275
AQP4_9606	AQP10_9606	P	0.386	0.791	0.038
PRKAR2A_9606	PRKAR1A_9606	P	0.852	0.0	0.299
AQP6_9606	PRKAR1B_9606	P	0.425	0.232	0.811
AQP11_9606	ADCY2_9606	P	0.223	0.582	0.889
ADCY2_9606	GNB4_9606	P	0.623	0.6	0.0
GNB5_9606	AQP4_9606	P	0.148	0.824	0.896
PRKAR1B_9606	PRKAR2B_9606	P	0.875	0.0	0.066
ADCY7_9606	PRKACB_9606	P	0.801	0.171	0.241
AQP3_9606	PRKAR2B_9606	P	0.382	0.441	0.665
ADCY7_9606	MYO5B_9606	P	0.398	0.91	0.232
AQP10_9606	AQP3_9606	P	0.465	0.038	0.761
ADCY1_9606	ADCY2_9606	P	0.88	0.09	0.0
GNB1_9606	AQP4_9606	P	0.362	0.599	0.404
RAB11A_9606	AVPR2_9606	P	0.476	0.451	0.519
AQP3_9606	PRKACB_9606	P	0.346	0.441	0.711
MIP_9606	AQP10_9606	P	0.665	0.432	0.086
PRKAR1A_9606	AQP10_9606	P	0.332	0.92	0.038
AQP8_9606	GNG8_9606	P	0.287	0.471	0.732
ADCY8_9606	ADCY8_9606	P	1.0	0.0	0.0
ADCY6_9606	GNG13_9606	P	0.578	0.607	0.033
PRKAR2B_9606	GNAS_9606	P	0.547	0.164	0.52
GNG13_9606	ADCY4_9606	P	0.56	0.033	0.577
GNB3_9606	GNB3_9606	P	1.0	0.0	0.0
PRKACG_9606	GNB5_9606	P	0.289	0.755	0.482
AQP8_9606	ADCY7_9606	P	0.456	0.195	0.763
PRKAR2A_9606	AQP6_9606	P	0.41	0.818	0.247
AVP_9606	AQP9_9606	P	0.412	0.814	0.246
ADCY3_9606	AQP6_9606	P	0.414	0.861	0.272
PRKAR1B_9606	GNG12_9606	P	0.583	0.546	0.034
ADCY4_9606	GNG10_9606	P	0.658	0.383	0.253
GNG3_9606	GNG7_9606	P	0.686	0.318	0.2
ADCY2_9606	MIP_9606	P	0.389	0.842	0.264
GNG4_9606	PRKACA_9606	P	0.46	0.123	0.716
AQP6_9606	GNGT1_9606	P	0.307	0.398	0.794
AQP2_9606	GNB1_9606	P	0.37	0.49	0.559
GNG10_9606	ADCY6_9606	P	0.667	0.253	0.426
GNB4_9606	ADCY4_9606	P	0.623	0.0	0.6
AQP3_9606	ADCY6_9606	P	0.35	0.521	0.768
AQP9_9606	GNG8_9606	P	0.266	0.628	0.644
RAB11FIP2_9606	ADCY5_9606	P	0.373	0.244	0.905
AQP6_9606	GNB4_9606	P	0.194	0.834	0.858
AQP5_9606	GNB4_9606	P	0.182	0.884	0.795
ADCY5_9606	GNG4_9606	P	0.562	0.552	0.211
AQP4_9606	AQP6_9606	P	0.49	0.697	0.151
RAB11A_9606	ADCY4_9606	P	0.554	0.531	0.461
MIP_9606	GNG2_9606	P	0.28	0.603	0.844
ADCY9_9606	AQP6_9606	P	0.401	0.86	0.272
RAB11A_9606	PRKACG_9606	P	0.451	0.398	0.466
GNG4_9606	GNG13_9606	P	0.774	0.304	0.033
ADCY7_9606	ADCY6_9606	P	0.93	0.111	0.042
AQP4_9606	AQP9_9606	P	0.538	0.424	0.308
PRKACB_9606	GNG8_9606	P	0.536	0.54	0.342
AQP1_9606	GNG5_9606	P	0.276	0.79	0.378
AVPR2_9606	GNG5_9606	P	0.325	0.705	0.526
GNB5_9606	AVP_9606	P	0.234	0.401	0.912
GNGT1_9606	RAB11FIP2_9606	P	0.313	0.906	0.583
AQP11_9606	GNB4_9606	P	0.155	0.79	0.795
PRKACA_9606	GNG2_9606	P	0.479	0.762	0.153
GNG13_9606	ADCY5_9606	P	0.55	0.033	0.604
AQP6_9606	GNG5_9606	P	0.231	0.656	0.875
GNB1_9606	GNG13_9606	P	0.615	0.625	0.0
GNGT1_9606	GNB5_9606	P	0.574	0.403	0.0
GNB2_9606	AVP_9606	P	0.29	0.333	0.816
GNG5_9606	GNG4_9606	P	0.767	0.418	0.211
ADCY1_9606	GNAS_9606	P	0.531	0.155	0.469
GNG12_9606	ADCY5_9606	P	0.621	0.0	0.552
PRKAR1A_9606	RAB11A_9606	P	0.466	0.541	0.341
GNG11_9606	GNG11_9606	P	1.0	0.0	0.0
AQP11_9606	GNG5_9606	P	0.135	0.679	0.854
GNG2_9606	ADCY3_9606	P	0.588	0.269	0.545
GNAS_9606	AQP9_9606	P	0.447	0.771	0.272
AQP1_9606	AQP1_9606	P	1.0	0.0	0.0
ADCY2_9606	GNGT2_9606	P	0.527	0.574	0.41
GNB5_9606	GNG7_9606	P	0.397	0.434	0.638
PRKACA_9606	GNG13_9606	P	0.432	0.827	0.032
AQP7_9606	ADCY4_9606	P	0.401	0.404	0.786
GNB5_9606	GNG10_9606	P	0.675	0.0	0.284
GNG11_9606	AQP10_9606	P	0.193	0.884	0.507
GNGT1_9606	PRKAR1A_9606	P	0.338	0.406	0.659
ADCY9_9606	GNB3_9606	P	0.641	0.383	0.273
RAB11FIP2_9606	AVPR2_9606	P	0.378	0.244	0.902
AQP8_9606	RAB11A_9606	P	0.516	0.389	0.779
ADCY2_9606	AQP9_9606	P	0.421	0.668	0.389
GNG8_9606	GNG4_9606	P	0.722	0.433	0.211
GNG10_9606	GNB4_9606	P	0.749	0.501	0.0
AQP10_9606	ADCY4_9606	P	0.392	0.038	0.87
AQP1_9606	ADCY9_9606	P	0.413	0.613	0.319
PRKAR1B_9606	RAB11A_9606	P	0.456	0.427	0.44
GNAS_9606	GNG8_9606	P	0.484	0.61	0.036
AQP10_9606	MYO5B_9606	P	0.719	0.158	0.232
GNB2_9606	PRKAR2B_9606	P	0.486	0.363	0.534
GNB4_9606	AVPR2_9606	P	0.3	0.36	0.826
MYO5B_9606	AQP4_9606	P	0.358	0.165	0.79
AQP3_9606	GNG11_9606	P	0.187	0.789	0.77
GNG7_9606	GNB2_9606	P	0.715	0.306	0.253
ADCY3_9606	RAB11A_9606	P	0.542	0.465	0.531
AQP4_9606	GNG3_9606	P	0.25	0.656	0.765
GNG12_9606	AQP2_9606	P	0.258	0.44	0.752
PRKACA_9606	ADCY4_9606	P	0.669	0.488	0.109
AQP9_9606	RAB11FIP2_9606	P	0.458	0.714	0.176
GNG3_9606	AQP2_9606	P	0.249	0.743	0.745
PRKACG_9606	ADCY8_9606	P	0.736	0.262	0.146
ADCY8_9606	ADCY1_9606	P	0.904	0.0	0.074
GNB4_9606	GNAS_9606	P	0.346	0.0	0.862
GNGT2_9606	AQP7_9606	P	0.232	0.759	0.639
PRKACG_9606	AQP5_9606	P	0.393	0.757	0.348
GNG2_9606	PRKAR2A_9606	P	0.606	0.201	0.472
GNB1_9606	AQP11_9606	P	0.241	0.863	0.441
RAB11A_9606	MIP_9606	P	0.501	0.698	0.132
GNG13_9606	AQP4_9606	P	0.299	0.368	0.652
AQP2_9606	GNB5_9606	P	0.18	0.889	0.737
RAB11FIP2_9606	ADCY1_9606	P	0.353	0.244	0.909
AQP8_9606	GNGT1_9606	P	0.253	0.72	0.887
AVP_9606	AQP8_9606	P	0.293	0.877	0.194
GNB2_9606	GNB1_9606	P	0.687	0.0	0.26
GNG7_9606	AQP7_9606	P	0.308	0.791	0.613
AQP11_9606	GNG8_9606	P	0.208	0.618	0.831
AQP11_9606	PRKACG_9606	P	0.254	0.459	0.863
AQP5_9606	AQP8_9606	P	0.533	0.651	0.485
GNG12_9606	GNG12_9606	P	1.0	0.0	0.0
GNB3_9606	GNG10_9606	P	0.934	0.026	0.0
ADCY3_9606	ADCY2_9606	P	0.978	0.004	0.0
GNG10_9606	GNG11_9606	P	0.934	0.077	0.0
AQP9_9606	AQP8_9606	P	0.596	0.373	0.0
AQP4_9606	PRKACA_9606	P	0.325	0.325	0.758
GNB1_9606	AQP6_9606	P	0.319	0.87	0.438
ADCY8_9606	PRKACB_9606	P	0.797	0.118	0.241
ADCY9_9606	ADCY6_9606	P	0.964	0.0	0.042
AQP6_9606	GNG8_9606	P	0.302	0.496	0.805
GNG12_9606	PRKAR2A_9606	P	0.619	0.035	0.532
ADCY3_9606	PRKAR2A_9606	P	0.827	0.14	0.141
GNB1_9606	AQP10_9606	P	0.25	0.948	0.507
GNB3_9606	GNG7_9606	P	0.685	0.273	0.306
ADCY1_9606	ADCY1_9606	P	1.0	0.0	0.0
ADCY8_9606	AQP11_9606	P	0.222	0.892	0.582
ADCY4_9606	GNG4_9606	P	0.589	0.521	0.211
MIP_9606	AQP11_9606	P	0.413	0.443	0.499
GNB2_9606	ADCY9_9606	P	0.658	0.253	0.383
AQP1_9606	ADCY7_9606	P	0.416	0.608	0.381
GNG12_9606	GNG11_9606	P	0.768	0.14	0.482
PRKAR2B_9606	PRKAR1A_9606	P	0.764	0.084	0.285
GNG2_9606	PRKAR1A_9606	P	0.511	0.182	0.694
GNB3_9606	GNGT2_9606	P	0.721	0.206	0.085
ADCY4_9606	ADCY2_9606	P	1.0	0.0	0.0
GNGT1_9606	AQP5_9606	P	0.318	0.764	0.566
GNG5_9606	ADCY9_9606	P	0.658	0.253	0.383
GNB3_9606	MYO5B_9606	P	0.192	0.941	0.792
MIP_9606	AQP4_9606	P	0.508	0.14	0.628
GNG13_9606	GNG7_9606	P	0.602	0.033	0.519
GNG13_9606	GNAS_9606	P	0.39	0.044	0.837
GNG13_9606	PRKAR1A_9606	P	0.475	0.013	0.773
PRKAR2A_9606	PRKAR1B_9606	P	0.961	0.006	0.028
ADCY8_9606	AVP_9606	P	0.464	0.09	0.63
ADCY3_9606	PRKACG_9606	P	0.735	0.136	0.262
GNG2_9606	GNG10_9606	P	0.693	0.263	0.418
AQP6_9606	AQP1_9606	P	0.429	0.067	0.871
PRKAR2A_9606	ADCY2_9606	P	0.848	0.141	0.131
AQP9_9606	MYO5B_9606	P	0.471	0.714	0.165
ADCY5_9606	GNB4_9606	P	0.579	0.637	0.0
GNG8_9606	AQP7_9606	P	0.311	0.76	0.613
GNAS_9606	GNG5_9606	P	0.416	0.648	0.039
PRKAR2B_9606	ADCY5_9606	P	0.76	0.212	0.156
GNAS_9606	AQP4_9606	P	0.466	0.704	0.275
ADCY5_9606	ADCY3_9606	P	0.918	0.005	0.004
GNGT1_9606	GNG2_9606	P	0.402	0.604	0.497
ADCY7_9606	RAB11A_9606	P	0.538	0.566	0.531
GNG2_9606	AQP6_9606	P	0.277	0.876	0.656
RAB11A_9606	GNB2_9606	P	0.437	0.448	0.16
AQP11_9606	AQP1_9606	P	0.34	0.293	0.891
GNB3_9606	AQP10_9606	P	0.21	0.901	0.507
GNAS_9606	GNB5_9606	P	0.265	0.81	0.0
PRKAR2B_9606	AVPR2_9606	P	0.514	0.355	0.33
GNG11_9606	GNG2_9606	P	0.622	0.482	0.384
ADCY9_9606	PRKAR2B_9606	P	0.777	0.131	0.217
AQP3_9606	GNG12_9606	P	0.236	0.724	0.576
GNG7_9606	AQP9_9606	P	0.275	0.661	0.6
AQP11_9606	RAB11A_9606	P	0.334	0.397	0.787
GNB4_9606	GNGT1_9606	P	0.381	0.309	0.706
PRKAR1B_9606	AQP7_9606	P	0.428	0.666	0.284
ADCY6_9606	AQP1_9606	P	0.431	0.333	0.578
GNAS_9606	RAB11FIP2_9606	P	0.316	0.929	0.038
PRKACB_9606	RAB11A_9606	P	0.472	0.476	0.398
ADCY3_9606	ADCY1_9606	P	0.866	0.004	0.09
GNB4_9606	RAB11FIP2_9606	P	0.229	0.858	0.766
GNG5_9606	AQP10_9606	P	0.211	0.895	0.507
GNG5_9606	AQP7_9606	P	0.3	0.753	0.613
MYO5B_9606	GNB4_9606	P	0.205	0.792	0.858
RAB11A_9606	AQP7_9606	P	0.445	0.72	0.389
GNG3_9606	ADCY2_9606	P	0.695	0.236	0.098
AQP9_9606	RAB11A_9606	P	0.424	0.504	0.71
GNG3_9606	PRKAR2B_9606	P	0.526	0.308	0.303
ADCY1_9606	GNG7_9606	P	0.588	0.261	0.126
AQP1_9606	PRKACA_9606	P	0.375	0.537	0.542
GNB2_9606	AQP7_9606	P	0.3	0.753	0.613
PRKAR2B_9606	GNGT2_9606	P	0.345	0.699	0.514
MYO5B_9606	GNGT1_9606	P	0.31	0.607	0.906
GNB2_9606	ADCY7_9606	P	0.638	0.253	0.492
GNG7_9606	GNGT1_9606	P	0.444	0.445	0.488
ADCY5_9606	AQP10_9606	P	0.375	0.885	0.038
ADCY9_9606	AQP9_9606	P	0.421	0.668	0.389
GNGT2_9606	PRKACB_9606	P	0.407	0.468	0.689
GNB4_9606	PRKAR1B_9606	P	0.609	0.0	0.637
AQP9_9606	GNB3_9606	P	0.287	0.617	0.638
AQP5_9606	AQP6_9606	P	0.807	0.418	0.093
GNG8_9606	GNGT2_9606	P	0.717	0.205	0.085
PRKAR2A_9606	AQP11_9606	P	0.246	0.872	0.568
GNB2_9606	GNG13_9606	P	0.711	0.487	0.033
GNB2_9606	ADCY8_9606	P	0.64	0.253	0.399
GNG3_9606	GNB5_9606	P	0.617	0.49	0.0
PRKACB_9606	PRKAR2A_9606	P	0.878	0.148	0.0
AVP_9606	AQP1_9606	P	0.462	0.502	0.439
PRKACB_9606	AVP_9606	P	0.462	0.211	0.54
ADCY7_9606	PRKACG_9606	P	0.742	0.195	0.262
PRKACB_9606	GNG4_9606	P	0.575	0.537	0.138
ADCY5_9606	GNB5_9606	P	0.431	0.711	0.434
AQP4_9606	PRKAR2A_9606	P	0.353	0.475	0.627
ADCY3_9606	GNG13_9606	P	0.592	0.575	0.044
GNG2_9606	GNG3_9606	P	0.658	0.263	0.563
GNB1_9606	AVPR2_9606	P	0.417	0.516	0.534
PRKAR1A_9606	GNG4_9606	P	0.481	0.643	0.159
AQP11_9606	ADCY7_9606	P	0.219	0.582	0.906
GNG3_9606	ADCY8_9606	P	0.676	0.236	0.12
ADCY8_9606	ADCY2_9606	P	0.976	0.015	0.0
GNB1_9606	GNG11_9606	P	0.626	0.357	0.0
AQP8_9606	AQP3_9606	P	0.411	0.39	0.663
ADCY4_9606	MYO5B_9606	P	0.407	0.892	0.232
ADCY3_9606	GNG5_9606	P	0.643	0.388	0.253
GNGT1_9606	GNG4_9606	P	0.429	0.625	0.408
AQP9_9606	AQP3_9606	P	0.573	0.369	0.447
GNG7_9606	PRKACA_9606	P	0.428	0.279	0.662
PRKACG_9606	AQP7_9606	P	0.446	0.709	0.211
GNG2_9606	ADCY7_9606	P	0.591	0.269	0.62
PRKACB_9606	PRKACB_9606	P	1.0	0.0	0.0
AQP7_9606	GNGT1_9606	P	0.251	0.594	0.787
AQP4_9606	GNG12_9606	P	0.268	0.656	0.445
GNB3_9606	AQP4_9606	P	0.29	0.674	0.649
PRKACA_9606	ADCY6_9606	P	0.668	0.488	0.15
AQP2_9606	AQP6_9606	P	0.414	0.744	0.109
PRKACA_9606	AVPR2_9606	P	0.459	0.546	0.271
ADCY9_9606	PRKAR1A_9606	P	0.74	0.051	0.343
GNGT1_9606	GNB3_9606	P	0.58	0.277	0.175
GNG3_9606	RAB11FIP2_9606	P	0.204	0.958	0.766
ADCY6_9606	GNG7_9606	P	0.638	0.215	0.142
GNB3_9606	GNG8_9606	P	0.879	0.026	0.025
ADCY3_9606	GNGT1_9606	P	0.484	0.516	0.486
AQP2_9606	GNGT1_9606	P	0.307	0.629	0.572
GNB4_9606	PRKAR2B_9606	P	0.527	0.0	0.671
PRKAR1B_9606	GNGT2_9606	P	0.325	0.656	0.514
GNB2_9606	AQP1_9606	P	0.276	0.378	0.79
GNG3_9606	AVPR2_9606	P	0.353	0.399	0.419
MIP_9606	ADCY7_9606	P	0.382	0.264	0.867
PRKAR1B_9606	MYO5B_9606	P	0.402	0.85	0.165
GNB3_9606	ADCY7_9606	P	0.622	0.273	0.492
GNG13_9606	MIP_9606	P	0.288	0.666	0.593
ADCY5_9606	AQP8_9606	P	0.413	0.752	0.195
MIP_9606	AQP7_9606	P	0.538	0.24	0.474
AQP2_9606	GNB4_9606	P	0.254	0.797	0.432
GNB1_9606	GNG2_9606	P	0.76	0.323	0.0
PRKACG_9606	ADCY6_9606	P	0.737	0.262	0.167
GNGT2_9606	GNB4_9606	P	0.439	0.695	0.403
PRKACB_9606	ADCY1_9606	P	0.743	0.241	0.189
AQP1_9606	AQP4_9606	P	0.465	0.689	0.181
PRKAR1A_9606	ADCY5_9606	P	0.71	0.343	0.095
ADCY6_9606	ADCY3_9606	P	0.945	0.042	0.004
GNAS_9606	GNG11_9606	P	0.382	0.714	0.0
AQP2_9606	AQP8_9606	P	0.345	0.691	0.251
PRKAR2B_9606	ADCY4_9606	P	0.777	0.217	0.131
MYO5B_9606	PRKAR2B_9606	P	0.368	0.165	0.875
PRKACG_9606	ADCY9_9606	P	0.75	0.262	0.127
AQP6_9606	GNG10_9606	P	0.231	0.656	0.875
GNG10_9606	RAB11FIP2_9606	P	0.215	0.937	0.766
GNG12_9606	RAB11FIP2_9606	P	0.23	0.877	0.766
GNGT2_9606	GNG5_9606	P	0.77	0.085	0.182
AVPR2_9606	MYO5B_9606	P	0.377	0.902	0.232
GNB3_9606	PRKAR2A_9606	P	0.542	0.371	0.465
GNG13_9606	RAB11A_9606	P	0.274	0.322	0.784
GNG5_9606	PRKACA_9606	P	0.423	0.315	0.738
ADCY1_9606	GNG8_9606	P	0.563	0.439	0.235
GNG11_9606	GNG8_9606	P	0.852	0.0	0.123
MYO5B_9606	ADCY6_9606	P	0.382	0.232	0.912
GNB1_9606	PRKACA_9606	P	0.462	0.31	0.623
GNG4_9606	AQP3_9606	P	0.232	0.668	0.724
AQP2_9606	PRKACG_9606	P	0.347	0.489	0.595
AQP2_9606	PRKAR2B_9606	P	0.377	0.535	0.588
AVPR2_9606	GNG7_9606	P	0.372	0.54	0.347
GNG11_9606	PRKAR2B_9606	P	0.477	0.392	0.613
AQP7_9606	GNG11_9606	P	0.253	0.708	0.784
GNG10_9606	GNG13_9606	P	0.711	0.487	0.033
PRKACG_9606	AQP4_9606	P	0.348	0.659	0.412
PRKACG_9606	GNG5_9606	P	0.461	0.55	0.335
ADCY3_9606	AVP_9606	P	0.446	0.079	0.645
PRKAR1A_9606	PRKACB_9606	P	0.797	0.24	0.09
AQP6_9606	AQP7_9606	P	0.585	0.219	0.502
ADCY4_9606	GNB5_9606	P	0.45	0.678	0.434
ADCY4_9606	PRKACB_9606	P	0.811	0.103	0.241
ADCY2_9606	AVP_9606	P	0.448	0.074	0.645
AQP4_9606	ADCY6_9606	P	0.365	0.424	0.648
AQP1_9606	PRKAR2A_9606	P	0.392	0.659	0.374
RAB11A_9606	GNGT1_9606	P	0.507	0.356	0.171
GNG8_9606	PRKAR1B_9606	P	0.49	0.376	0.493
MYO5B_9606	ADCY8_9606	P	0.392	0.232	0.897
AQP7_9606	ADCY9_9606	P	0.401	0.404	0.786
GNG10_9606	GNG4_9606	P	0.767	0.418	0.211
GNB2_9606	MIP_9606	P	0.226	0.842	0.603
ADCY8_9606	GNG13_9606	P	0.55	0.588	0.033
PRKACB_9606	GNG5_9606	P	0.544	0.54	0.328
AQP2_9606	ADCY2_9606	P	0.339	0.643	0.674
PRKACA_9606	AQP8_9606	P	0.347	0.861	0.177
AQP3_9606	GNG10_9606	P	0.231	0.724	0.743
GNG7_9606	AQP3_9606	P	0.242	0.773	0.724
AQP2_9606	AVP_9606	P	0.41	0.357	0.714
ADCY2_9606	PRKAR1B_9606	P	0.797	0.135	0.169
GNB2_9606	PRKAR1A_9606	P	0.437	0.305	0.669
GNB5_9606	GNG2_9606	P	0.313	0.659	0.731
AVPR2_9606	ADCY8_9606	P	0.542	0.299	0.18
PRKAR1B_9606	GNG3_9606	P	0.546	0.26	0.331
GNB3_9606	MIP_9606	P	0.239	0.847	0.603
AQP4_9606	GNG4_9606	P	0.265	0.621	0.548
RAB11A_9606	GNG5_9606	P	0.437	0.448	0.16
GNG10_9606	GNG10_9606	P	1.0	0.0	0.0
MIP_9606	AQP6_9606	P	0.677	0.159	0.114
RAB11FIP2_9606	RAB11A_9606	P	0.595	0.038	0.798
RAB11FIP2_9606	RAB11FIP2_9606	P	1.0	0.0	0.0
ADCY8_9606	AQP6_9606	P	0.403	0.863	0.272
AQP8_9606	AQP8_9606	P	1.0	0.0	0.0
GNG13_9606	GNG8_9606	P	0.67	0.033	0.5
ADCY1_9606	AQP9_9606	P	0.453	0.683	0.356
PRKACB_9606	GNGT1_9606	P	0.398	0.626	0.502
AVPR2_9606	ADCY2_9606	P	0.55	0.299	0.161
ADCY5_9606	GNB3_9606	P	0.617	0.423	0.273
GNG4_9606	GNG7_9606	P	0.703	0.157	0.413
GNB3_9606	GNB1_9606	P	0.681	0.025	0.253
GNG11_9606	ADCY2_9606	P	0.605	0.292	0.466
PRKAR1A_9606	AQP7_9606	P	0.371	0.804	0.287
ADCY2_9606	GNG12_9606	P	0.651	0.521	0.0
AQP10_9606	GNG3_9606	P	0.199	0.507	0.928
RAB11FIP2_9606	GNG2_9606	P	0.262	0.766	0.938
AQP6_9606	AQP11_9606	P	0.435	0.405	0.499
GNB2_9606	ADCY5_9606	P	0.627	0.253	0.423
ADCY5_9606	AQP6_9606	P	0.398	0.874	0.272
GNGT1_9606	GNB2_9606	P	0.602	0.277	0.152
GNG4_9606	ADCY2_9606	P	0.589	0.211	0.521
GNG11_9606	AQP8_9606	P	0.287	0.692	0.471
AQP8_9606	GNG10_9606	P	0.295	0.471	0.718
AQP9_9606	AQP2_9606	P	0.561	0.272	0.525
GNG12_9606	GNG3_9606	P	0.793	0.0	0.563
PRKACG_9606	GNAS_9606	P	0.529	0.191	0.482
AQP11_9606	GNG7_9606	P	0.147	0.679	0.879
PRKACG_9606	AQP6_9606	P	0.387	0.822	0.157
GNG10_9606	GNG12_9606	P	0.851	0.418	0.0
GNGT1_9606	GNB1_9606	P	0.639	0.13	0.306
ADCY3_9606	ADCY4_9606	P	0.978	0.004	0.0
GNG2_9606	GNG7_9606	P	0.616	0.25	0.439
GNB2_9606	PRKAR2A_9606	P	0.534	0.366	0.478
RAB11FIP2_9606	AVP_9606	P	0.276	0.176	0.95
ADCY5_9606	AQP3_9606	P	0.358	0.77	0.559
AQP2_9606	AQP1_9606	P	0.56	0.215	0.538
AQP8_9606	GNGT2_9606	P	0.212	0.811	0.904
ADCY2_9606	GNG5_9606	P	0.658	0.383	0.253
GNG12_9606	AQP10_9606	P	0.228	0.803	0.507
GNB4_9606	ADCY9_9606	P	0.623	0.0	0.6
AVP_9606	PRKAR1A_9606	P	0.433	0.486	0.273
GNG2_9606	PRKAR2B_9606	P	0.513	0.177	0.498
GNB1_9606	PRKAR2A_9606	P	0.536	0.437	0.394
GNG5_9606	AQP3_9606	P	0.231	0.743	0.724
RAB11FIP2_9606	ADCY7_9606	P	0.399	0.244	0.91
GNG10_9606	RAB11A_9606	P	0.437	0.16	0.448
AQP3_9606	GNB4_9606	P	0.209	0.789	0.597
RAB11FIP2_9606	PRKACB_9606	P	0.351	0.176	0.892
PRKAR2A_9606	ADCY8_9606	P	0.828	0.141	0.151
PRKACB_9606	GNG11_9606	P	0.497	0.613	0.368
PRKACA_9606	GNB3_9606	P	0.431	0.729	0.32
GNG11_9606	ADCY7_9606	P	0.586	0.292	0.564
GNG4_9606	AQP8_9606	P	0.294	0.625	0.471
AQP8_9606	AQP10_9606	P	0.684	0.502	0.038
GNB5_9606	RAB11A_9606	P	0.424	0.031	0.525
GNB2_9606	GNB5_9606	P	0.675	0.284	0.0
AVP_9606	AQP6_9606	P	0.305	0.919	0.175
ADCY4_9606	AQP9_9606	P	0.421	0.668	0.389
PRKAR1B_9606	GNG10_9606	P	0.499	0.493	0.363
GNG2_9606	AVP_9606	P	0.305	0.357	0.811
AQP2_9606	GNB2_9606	P	0.254	0.752	0.655
GNG4_9606	RAB11FIP2_9606	P	0.227	0.914	0.766
PRKACG_9606	GNG11_9606	P	0.455	0.613	0.354
ADCY7_9606	GNG13_9606	P	0.551	0.65	0.033
AQP8_9606	PRKAR2B_9606	P	0.427	0.162	0.696
ADCY4_9606	MIP_9606	P	0.389	0.842	0.264
AVPR2_9606	AVPR2_9606	P	1.0	0.0	0.0
MYO5B_9606	GNGT2_9606	P	0.191	0.792	0.933
ADCY7_9606	AVPR2_9606	P	0.563	0.185	0.199
PRKAR2A_9606	RAB11FIP2_9606	P	0.411	0.85	0.176
ADCY4_9606	AQP8_9606	P	0.455	0.723	0.195
GNB1_9606	ADCY6_9606	P	0.651	0.263	0.271
GNGT1_9606	AQP10_9606	P	0.254	0.891	0.439
AVPR2_9606	ADCY9_9606	P	0.55	0.299	0.161
AQP11_9606	GNG11_9606	P	0.118	0.79	0.896
ADCY1_9606	GNG5_9606	P	0.561	0.473	0.253
GNB4_9606	MIP_9606	P	0.213	0.795	0.772
AQP1_9606	AQP3_9606	P	0.484	0.711	0.181
GNB4_9606	GNB1_9606	P	0.561	0.0	0.658
GNB1_9606	ADCY2_9606	P	0.588	0.415	0.374
ADCY8_9606	GNG11_9606	P	0.581	0.495	0.292
GNG11_9606	AQP5_9606	P	0.159	0.896	0.884
PRKAR2B_9606	ADCY2_9606	P	0.777	0.217	0.131
PRKACA_9606	GNG11_9606	P	0.399	0.781	0.354
ADCY1_9606	GNB1_9606	P	0.546	0.413	0.371
GNG11_9606	GNB3_9606	P	0.86	0.0	0.128
GNG7_9606	PRKAR2B_9606	P	0.514	0.28	0.398
ADCY6_9606	ADCY6_9606	P	1.0	0.0	0.0
AQP6_9606	PRKAR2B_9606	P	0.385	0.232	0.843
ADCY2_9606	MYO5B_9606	P	0.407	0.892	0.232
GNGT1_9606	ADCY2_9606	P	0.49	0.486	0.512
PRKAR2A_9606	AVP_9606	P	0.446	0.178	0.605
AQP10_9606	RAB11FIP2_9606	P	0.712	0.158	0.244
GNG4_9606	PRKAR1B_9606	P	0.547	0.201	0.484
ADCY3_9606	MYO5B_9606	P	0.394	0.895	0.232
GNB1_9606	MYO5B_9606	P	0.243	0.97	0.792
GNB3_9606	AQP3_9606	P	0.264	0.722	0.695
AQP4_9606	GNG2_9606	P	0.324	0.481	0.444
GNB2_9606	ADCY4_9606	P	0.658	0.253	0.383
AQP11_9606	PRKAR2B_9606	P	0.229	0.568	0.892
AQP7_9606	AQP1_9606	P	0.437	0.137	0.83
GNB3_9606	PRKACG_9606	P	0.471	0.341	0.539
ADCY2_9606	GNG7_9606	P	0.638	0.168	0.142
GNAS_9606	AQP10_9606	P	0.334	0.942	0.038
GNG8_9606	ADCY9_9606	P	0.638	0.272	0.383
MYO5B_9606	ADCY1_9606	P	0.355	0.232	0.909
AQP8_9606	AQP4_9606	P	0.392	0.242	0.582
AVPR2_9606	AVP_9606	P	0.58	0.0	0.513
AQP2_9606	ADCY4_9606	P	0.339	0.643	0.674
AQP9_9606	AQP6_9606	P	0.538	0.591	0.175
GNGT2_9606	GNB5_9606	P	0.836	0.193	0.0
PRKAR2A_9606	RAB11A_9606	P	0.5	0.419	0.444
ADCY4_9606	GNB3_9606	P	0.641	0.383	0.273
GNG2_9606	ADCY9_9606	P	0.598	0.269	0.542
GNG2_9606	GNG2_9606	P	1.0	0.0	0.0
AQP2_9606	GNAS_9606	P	0.438	0.42	0.702
AQP7_9606	ADCY5_9606	P	0.411	0.404	0.806
GNG12_9606	GNG4_9606	P	0.902	0.0	0.211
ADCY4_9606	GNG12_9606	P	0.651	0.521	0.0
PRKAR1B_9606	AVP_9606	P	0.433	0.183	0.581
PRKAR2B_9606	MIP_9606	P	0.411	0.824	0.229
GNB4_9606	GNG8_9606	P	0.687	0.0	0.526
AQP1_9606	ADCY1_9606	P	0.443	0.554	0.322
AQP1_9606	GNAS_9606	P	0.467	0.455	0.419
AQP11_9606	GNG2_9606	P	0.215	0.662	0.845
AVPR2_9606	AQP2_9606	P	0.406	0.568	0.538
PRKAR2A_9606	GNG11_9606	P	0.538	0.55	0.392
PRKAR1A_9606	AVPR2_9606	P	0.495	0.363	0.213
PRKAR2B_9606	GNG13_9606	P	0.487	0.633	0.032
GNG2_9606	ADCY5_9606	P	0.585	0.256	0.543
RAB11FIP2_9606	PRKAR1A_9606	P	0.345	0.176	0.915
GNG11_9606	AQP4_9606	P	0.201	0.695	0.74
GNB1_9606	RAB11FIP2_9606	P	0.257	0.97	0.766
RAB11FIP2_9606	GNG7_9606	P	0.205	0.766	0.95
MIP_9606	AVPR2_9606	P	0.461	0.159	0.782
MYO5B_9606	GNG2_9606	P	0.245	0.792	0.938
ADCY8_9606	GNG2_9606	P	0.585	0.554	0.269
RAB11A_9606	AQP5_9606	P	0.498	0.696	0.39
ADCY3_9606	AQP9_9606	P	0.429	0.671	0.389
GNG3_9606	PRKACG_9606	P	0.502	0.286	0.343
MYO5B_9606	AQP2_9606	P	0.329	0.165	0.861
RAB11A_9606	ADCY9_9606	P	0.554	0.531	0.461
ADCY9_9606	GNGT2_9606	P	0.527	0.574	0.41
GNG10_9606	MIP_9606	P	0.226	0.842	0.603
GNG11_9606	GNG7_9606	P	0.638	0.292	0.408
AQP11_9606	AQP11_9606	P	1.0	0.0	0.0
GNAS_9606	GNG12_9606	P	0.367	0.814	0.064
GNG10_9606	MYO5B_9606	P	0.187	0.937	0.792
ADCY2_9606	AQP10_9606	P	0.392	0.87	0.038
GNB5_9606	PRKAR1A_9606	P	0.288	0.453	0.834
AQP5_9606	GNG4_9606	P	0.236	0.777	0.797
ADCY1_9606	RAB11A_9606	P	0.525	0.466	0.446
GNG5_9606	GNG10_9606	P	1.0	0.0	0.0
PRKAR1B_9606	ADCY6_9606	P	0.776	0.169	0.178
GNB1_9606	GNG5_9606	P	0.687	0.26	0.0
GNAS_9606	AQP3_9606	P	0.44	0.696	0.251
PRKACB_9606	MYO5B_9606	P	0.353	0.892	0.165
GNG8_9606	MIP_9606	P	0.294	0.777	0.467
GNG12_9606	PRKACG_9606	P	0.532	0.035	0.637
AQP10_9606	AQP6_9606	P	0.628	0.158	0.449
PRKAR1A_9606	AQP3_9606	P	0.342	0.697	0.353
GNG3_9606	GNG5_9606	P	0.929	0.248	0.0
GNG4_9606	GNB5_9606	P	0.361	0.641	0.659
GNB2_9606	ADCY3_9606	P	0.643	0.253	0.388
PRKACG_9606	PRKACA_9606	P	0.795	0.035	0.306
ADCY8_9606	RAB11A_9606	P	0.541	0.476	0.531
AQP7_9606	GNG2_9606	P	0.332	0.549	0.711
GNG2_9606	GNG12_9606	P	0.8	0.263	0.0
AQP4_9606	ADCY5_9606	P	0.372	0.515	0.717
GNB3_9606	AQP8_9606	P	0.286	0.734	0.471
PRKACB_9606	GNG12_9606	P	0.609	0.631	0.0
AQP5_9606	ADCY9_9606	P	0.389	0.57	0.843
AQP3_9606	ADCY2_9606	P	0.347	0.559	0.748
MIP_9606	MYO5B_9606	P	0.587	0.423	0.165
ADCY3_9606	RAB11FIP2_9606	P	0.395	0.895	0.244
AQP8_9606	GNB1_9606	P	0.336	0.385	0.781
PRKACA_9606	GNG3_9606	P	0.467	0.564	0.271
MYO5B_9606	AQP1_9606	P	0.356	0.165	0.936
ADCY3_9606	AQP5_9606	P	0.401	0.845	0.57
AVP_9606	GNG10_9606	P	0.29	0.816	0.333
ADCY5_9606	GNG8_9606	P	0.614	0.423	0.272
AQP9_9606	GNG12_9606	P	0.295	0.628	0.381
ADCY9_9606	GNG10_9606	P	0.658	0.383	0.253
AQP2_9606	ADCY9_9606	P	0.339	0.643	0.674
ADCY3_9606	AQP8_9606	P	0.439	0.73	0.195
GNG7_9606	GNGT2_9606	P	0.516	0.514	0.41
AQP9_9606	GNG2_9606	P	0.38	0.534	0.48
ADCY8_9606	AQP2_9606	P	0.342	0.682	0.643
AQP5_9606	GNG12_9606	P	0.238	0.777	0.725
ADCY6_9606	PRKACB_9606	P	0.799	0.139	0.236
GNB3_9606	GNB4_9606	P	0.696	0.529	0.0
AQP4_9606	PRKAR1A_9606	P	0.337	0.387	0.733
AQP10_9606	AQP7_9606	P	0.549	0.038	0.589
GNG10_9606	PRKAR2B_9606	P	0.486	0.363	0.534
PRKACG_9606	AQP1_9606	P	0.386	0.431	0.625
AQP10_9606	AQP11_9606	P	0.331	0.5	0.734
GNAS_9606	GNG2_9606	P	0.482	0.677	0.044
AQP9_9606	GNB4_9606	P	0.284	0.676	0.359
GNG13_9606	GNG11_9606	P	0.718	0.035	0.482
AQP8_9606	ADCY8_9606	P	0.438	0.195	0.734
AVP_9606	GNG7_9606	P	0.398	0.705	0.138
GNG2_9606	GNGT2_9606	P	0.427	0.596	0.582
ADCY7_9606	AQP4_9606	P	0.362	0.717	0.499
GNG12_9606	AVP_9606	P	0.29	0.175	0.856
AVP_9606	PRKACG_9606	P	0.445	0.56	0.239
GNAS_9606	GNG4_9606	P	0.357	0.766	0.196
GNG11_9606	ADCY5_9606	P	0.566	0.292	0.515
AQP10_9606	AQP10_9606	P	1.0	0.0	0.0
GNB1_9606	PRKACB_9606	P	0.548	0.377	0.451
AQP1_9606	PRKAR2B_9606	P	0.411	0.63	0.396
PRKACA_9606	AQP9_9606	P	0.389	0.801	0.302
MYO5B_9606	ADCY5_9606	P	0.373	0.232	0.905
ADCY9_9606	AQP8_9606	P	0.455	0.723	0.195
GNGT1_9606	GNG12_9606	P	0.476	0.625	0.249
PRKAR2A_9606	GNG13_9606	P	0.592	0.583	0.013
PRKACA_9606	PRKACA_9606	P	1.0	0.0	0.0
PRKAR1B_9606	ADCY7_9606	P	0.786	0.169	0.208
GNG13_9606	AVP_9606	P	0.27	0.223	0.893
PRKAR1B_9606	ADCY9_9606	P	0.797	0.169	0.135
PRKACG_9606	GNG10_9606	P	0.461	0.55	0.335
ADCY6_9606	PRKAR1A_9606	P	0.731	0.094	0.343
ADCY8_9606	AQP5_9606	P	0.391	0.847	0.57
AQP6_9606	AQP3_9606	P	0.581	0.081	0.611
MYO5B_9606	AQP5_9606	P	0.56	0.165	0.651
GNG7_9606	ADCY9_9606	P	0.638	0.142	0.168
GNG4_9606	ADCY3_9606	P	0.578	0.211	0.524
GNG5_9606	GNB4_9606	P	0.749	0.501	0.0
ADCY4_9606	PRKAR1B_9606	P	0.797	0.135	0.169
GNAS_9606	GNB1_9606	P	0.564	0.463	0.086
GNB1_9606	GNGT2_9606	P	0.539	0.471	0.081
AVP_9606	AVP_9606	P	1.0	0.0	0.0
AQP5_9606	AQP4_9606	P	0.535	0.321	0.581
AQP3_9606	AQP3_9606	P	1.0	0.0	0.0
GNB3_9606	PRKAR2B_9606	P	0.494	0.365	0.521
GNG11_9606	GNB2_9606	P	0.934	0.0	0.077
GNGT2_9606	GNG11_9606	P	0.667	0.193	0.214
ADCY7_9606	GNG3_9606	P	0.674	0.248	0.236
ADCY1_9606	GNB4_9606	P	0.528	0.669	0.0
GNGT1_9606	AVP_9606	P	0.277	0.398	0.81
GNGT2_9606	AVPR2_9606	P	0.347	0.502	0.732
AQP5_9606	GNB1_9606	P	0.342	0.562	0.844
AQP9_9606	GNG4_9606	P	0.287	0.628	0.524
MIP_9606	RAB11FIP2_9606	P	0.583	0.423	0.176
GNG13_9606	GNGT2_9606	P	0.414	0.337	0.664
AQP10_9606	ADCY9_9606	P	0.392	0.038	0.87
GNG10_9606	AQP5_9606	P	0.231	0.847	0.777
PRKAR2A_9606	AQP2_9606	P	0.348	0.565	0.555
AQP9_9606	GNB1_9606	P	0.346	0.503	0.679
ADCY3_9606	GNB3_9606	P	0.63	0.388	0.273
ADCY6_9606	GNG5_9606	P	0.667	0.426	0.253
GNB5_9606	PRKACA_9606	P	0.273	0.482	0.87
PRKACA_9606	ADCY5_9606	P	0.647	0.488	0.147
MIP_9606	GNGT2_9606	P	0.235	0.603	0.833
PRKAR2A_9606	ADCY7_9606	P	0.835	0.141	0.201
ADCY4_9606	GNGT1_9606	P	0.49	0.512	0.486
ADCY9_9606	AVP_9606	P	0.448	0.074	0.645
GNB2_9606	PRKACA_9606	P	0.423	0.315	0.738
AQP7_9606	GNB1_9606	P	0.324	0.506	0.817
GNGT1_9606	ADCY1_9606	P	0.461	0.379	0.49
ADCY1_9606	PRKAR1B_9606	P	0.742	0.206	0.147
GNG12_9606	GNG13_9606	P	0.859	0.118	0.033
ADCY2_9606	GNB5_9606	P	0.45	0.678	0.434
PRKACB_9606	ADCY9_9606	P	0.811	0.241	0.103
GNAS_9606	GNGT2_9606	P	0.311	0.749	0.127
PRKACB_9606	ADCY3_9606	P	0.798	0.241	0.107
AQP1_9606	ADCY2_9606	P	0.413	0.613	0.319
ADCY1_9606	PRKAR1A_9606	P	0.683	0.101	0.283
ADCY6_9606	GNB2_9606	P	0.667	0.426	0.253
PRKAR2A_9606	PRKAR2A_9606	P	1.0	0.0	0.0
ADCY4_9606	GNG5_9606	P	0.658	0.383	0.253
AQP3_9606	ADCY9_9606	P	0.347	0.559	0.748
AQP10_9606	PRKAR2B_9606	P	0.41	0.038	0.879
PRKAR1A_9606	GNG5_9606	P	0.437	0.669	0.305
AQP8_9606	PRKACG_9606	P	0.394	0.177	0.75
AVP_9606	GNG5_9606	P	0.29	0.816	0.333
GNB2_9606	AQP5_9606	P	0.231	0.847	0.777
GNG8_9606	AQP4_9606	P	0.342	0.623	0.596
ADCY1_9606	AQP6_9606	P	0.373	0.8	0.128
GNB5_9606	ADCY7_9606	P	0.428	0.434	0.748
GNGT2_9606	PRKAR1A_9606	P	0.318	0.447	0.775
ADCY2_9606	PRKACG_9606	P	0.75	0.127	0.262
GNG13_9606	ADCY9_9606	P	0.56	0.033	0.577
GNB5_9606	MYO5B_9606	P	0.158	0.905	0.792
AQP8_9606	PRKAR1B_9606	P	0.451	0.177	0.684
AQP4_9606	PRKAR2B_9606	P	0.379	0.422	0.629
MIP_9606	AQP9_9606	P	0.617	0.161	0.564
AVPR2_9606	AQP5_9606	P	0.488	0.721	0.335
PRKAR2A_9606	AQP5_9606	P	0.403	0.76	0.46
AQP5_9606	AQP10_9606	P	0.537	0.711	0.158
GNGT1_9606	AQP9_9606	P	0.243	0.744	0.689
PRKACB_9606	PRKAR2B_9606	P	0.826	0.107	0.05
AQP1_9606	GNB3_9606	P	0.306	0.781	0.379
AQP9_9606	PRKAR1B_9606	P	0.477	0.316	0.578
AQP9_9606	AQP10_9606	P	0.517	0.709	0.038
AQP1_9606	AQP8_9606	P	0.425	0.841	0.004
AQP10_9606	PRKACG_9606	P	0.342	0.038	0.89
MIP_9606	GNG11_9606	P	0.176	0.772	0.896
AQP5_9606	PRKAR1B_9606	P	0.416	0.42	0.728
MIP_9606	AQP5_9606	P	0.641	0.143	0.415
ADCY8_9606	RAB11FIP2_9606	P	0.394	0.897	0.244
PRKACB_9606	AQP10_9606	P	0.361	0.897	0.038
PRKACG_9606	ADCY5_9606	P	0.715	0.262	0.168
GNAS_9606	AQP5_9606	P	0.43	0.845	0.284
GNG12_9606	AVPR2_9606	P	0.317	0.418	0.789
AQP5_9606	GNG5_9606	P	0.231	0.777	0.847
ADCY4_9606	GNGT2_9606	P	0.527	0.574	0.41
RAB11A_9606	GNG4_9606	P	0.326	0.638	0.353
GNGT1_9606	GNGT2_9606	P	0.733	0.218	0.0
AQP11_9606	RAB11FIP2_9606	P	0.357	0.734	0.551
AQP4_9606	AVP_9606	P	0.382	0.327	0.79
AQP11_9606	AQP9_9606	P	0.337	0.548	0.764
PRKACB_9606	GNB5_9606	P	0.339	0.765	0.5
AQP3_9606	MIP_9606	P	0.521	0.574	0.142
ADCY7_9606	AVP_9606	P	0.474	0.094	0.579
AQP2_9606	AQP11_9606	P	0.326	0.74	0.203
GNG13_9606	AQP7_9606	P	0.336	0.524	0.613
AQP1_9606	RAB11FIP2_9606	P	0.36	0.92	0.13
AQP7_9606	AQP7_9606	P	1.0	0.0	0.0
AQP3_9606	AVP_9606	P	0.353	0.379	0.821
GNG5_9606	PRKAR2A_9606	P	0.534	0.366	0.478
GNG2_9606	GNG4_9606	P	0.744	0.263	0.211
AQP4_9606	PRKAR1B_9606	P	0.371	0.442	0.6
AQP11_9606	GNGT1_9606	P	0.231	0.507	0.802
GNG11_9606	ADCY4_9606	P	0.605	0.292	0.466
AQP11_9606	ADCY9_9606	P	0.223	0.582	0.889
AQP10_9606	ADCY1_9606	P	0.405	0.038	0.887
GNG12_9606	AQP11_9606	P	0.156	0.737	0.679
PRKAR2B_9606	ADCY7_9606	P	0.769	0.217	0.2
ADCY2_9606	AQP5_9606	P	0.389	0.843	0.57
GNB1_9606	ADCY7_9606	P	0.58	0.415	0.474
AQP1_9606	GNG3_9606	P	0.273	0.765	0.499
ADCY3_9606	ADCY9_9606	P	0.978	0.004	0.0
ADCY1_9606	MIP_9606	P	0.412	0.802	0.148
GNG10_9606	AQP11_9606	P	0.135	0.854	0.679
GNG3_9606	GNB4_9606	P	0.703	0.631	0.0
GNB2_9606	AQP3_9606	P	0.231	0.743	0.724
PRKAR1A_9606	AQP5_9606	P	0.383	0.801	0.327
GNG8_9606	PRKAR2A_9606	P	0.524	0.38	0.478
RAB11A_9606	GNB4_9606	P	0.33	0.822	0.403
ADCY1_9606	GNG12_9606	P	0.559	0.591	0.0
RAB11FIP2_9606	GNGT2_9606	P	0.224	0.766	0.933
GNG7_9606	PRKAR1B_9606	P	0.531	0.28	0.354
PRKAR2A_9606	AVPR2_9606	P	0.521	0.281	0.342
MIP_9606	GNG4_9606	P	0.243	0.603	0.791
PRKAR1A_9606	AQP9_9606	P	0.41	0.747	0.322
AQP4_9606	GNGT1_9606	P	0.286	0.637	0.701
AQP3_9606	RAB11A_9606	P	0.411	0.46	0.607
ADCY5_9606	ADCY1_9606	P	0.845	0.004	0.089
PRKACB_9606	AQP1_9606	P	0.377	0.436	0.62
AQP1_9606	GNGT2_9606	P	0.249	0.858	0.497
GNB3_9606	PRKAR1A_9606	P	0.447	0.313	0.658
GNG12_9606	PRKAR2B_9606	P	0.501	0.034	0.587
MIP_9606	GNG5_9606	P	0.226	0.603	0.842
GNB5_9606	PRKAR2B_9606	P	0.312	0.552	0.789
PRKAR1B_9606	ADCY5_9606	P	0.772	0.165	0.161
GNB1_9606	GNG8_9606	P	0.706	0.233	0.001
AQP6_9606	GNB2_9606	P	0.231	0.656	0.875
AQP8_9606	GNG5_9606	P	0.295	0.471	0.718
AQP7_9606	PRKAR2A_9606	P	0.414	0.313	0.695
ADCY3_9606	AQP10_9606	P	0.379	0.874	0.038
ADCY5_9606	ADCY6_9606	P	0.904	0.005	0.05
ADCY4_9606	GNG2_9606	P	0.598	0.542	0.269
GNB3_9606	ADCY1_9606	P	0.552	0.273	0.473
MIP_9606	AQP1_9606	P	0.413	0.086	0.864
AQP5_9606	AQP9_9606	P	0.52	0.507	0.605
GNG2_9606	PRKACB_9606	P	0.604	0.147	0.556
AQP8_9606	GNB4_9606	P	0.309	0.471	0.424
GNGT2_9606	AQP6_9606	P	0.243	0.867	0.656
GNG3_9606	ADCY6_9606	P	0.699	0.236	0.157
ADCY7_9606	AQP6_9606	P	0.394	0.882	0.272
ADCY4_9606	ADCY5_9606	P	0.928	0.0	0.005
AQP10_9606	RAB11A_9606	P	0.522	0.086	0.844
AQP10_9606	GNG4_9606	P	0.225	0.507	0.858
ADCY2_9606	AQP8_9606	P	0.455	0.723	0.195
MYO5B_9606	PRKACG_9606	P	0.355	0.165	0.883
AQP1_9606	GNB5_9606	P	0.222	0.901	0.459
GNB4_9606	PRKACA_9606	P	0.481	0.0	0.844
GNG10_9606	PRKACA_9606	P	0.423	0.315	0.738
GNG8_9606	GNG12_9606	P	0.795	0.433	0.0
GNB3_9606	ADCY8_9606	P	0.625	0.273	0.399
ADCY5_9606	AQP9_9606	P	0.433	0.696	0.389
AQP7_9606	GNB5_9606	P	0.168	0.734	0.745
GNG11_9606	GNB4_9606	P	0.785	0.459	0.0
GNB3_9606	AQP11_9606	P	0.154	0.849	0.662
RAB11FIP2_9606	ADCY9_9606	P	0.407	0.244	0.892
RAB11A_9606	GNG2_9606	P	0.331	0.714	0.558
AQP11_9606	GNAS_9606	P	0.304	0.452	0.919
ADCY2_9606	GNG13_9606	P	0.56	0.577	0.033
GNG11_9606	GNG5_9606	P	0.934	0.0	0.077
GNG5_9606	GNG5_9606	P	1.0	0.0	0.0
ADCY6_9606	GNG11_9606	P	0.622	0.505	0.292
ADCY6_9606	AQP5_9606	P	0.37	0.872	0.57
ADCY5_9606	GNGT1_9606	P	0.482	0.544	0.486
RAB11FIP2_9606	PRKAR2B_9606	P	0.368	0.176	0.875
GNG3_9606	GNG10_9606	P	0.929	0.248	0.0
AQP4_9606	AVPR2_9606	P	0.416	0.486	0.662
PRKACG_9606	GNG7_9606	P	0.466	0.451	0.295
AQP6_9606	GNG4_9606	P	0.237	0.656	0.833
GNG13_9606	AQP11_9606	P	0.159	0.698	0.679
GNB1_9606	MIP_9606	P	0.343	0.866	0.41
AQP6_9606	PRKACA_9606	P	0.33	0.123	0.877
ADCY8_9606	AQP10_9606	P	0.381	0.875	0.038
GNG5_9606	GNGT1_9606	P	0.602	0.152	0.277
PRKAR1B_9606	GNB5_9606	P	0.296	0.757	0.552
MYO5B_9606	GNG3_9606	P	0.178	0.792	0.958
PRKAR2B_9606	AQP5_9606	P	0.382	0.771	0.42
ADCY8_9606	ADCY4_9606	P	0.976	0.015	0.0
AQP11_9606	ADCY1_9606	P	0.229	0.406	0.85
RAB11A_9606	AQP6_9606	P	0.522	0.744	0.143
RAB11A_9606	PRKAR2B_9606	P	0.473	0.427	0.472
ADCY3_9606	GNG8_9606	P	0.626	0.388	0.272
GNG8_9606	GNGT1_9606	P	0.609	0.141	0.242
GNG11_9606	RAB11FIP2_9606	P	0.198	0.931	0.766
AQP2_9606	RAB11A_9606	P	0.37	0.607	0.581
ADCY8_9606	ADCY6_9606	P	0.943	0.015	0.042
ADCY3_9606	ADCY8_9606	P	0.957	0.004	0.015
GNB4_9606	GNG4_9606	P	0.834	0.0	0.327
PRKAR1B_9606	PRKAR1A_9606	P	0.819	0.028	0.31
GNG7_9606	AQP2_9606	P	0.272	0.675	0.727
AQP10_9606	AVPR2_9606	P	0.404	0.038	0.88
GNG13_9606	AVPR2_9606	P	0.315	0.312	0.789
AQP7_9606	AVPR2_9606	P	0.441	0.308	0.71
GNB5_9606	AQP8_9606	P	0.184	0.868	0.811
AVP_9606	ADCY4_9606	P	0.448	0.645	0.074
GNGT2_9606	PRKAR2A_9606	P	0.372	0.52	0.647
AQP7_9606	GNG3_9606	P	0.286	0.613	0.827
GNB5_9606	ADCY9_9606	P	0.45	0.434	0.678
GNG3_9606	ADCY1_9606	P	0.594	0.236	0.222
GNB3_9606	PRKAR1B_9606	P	0.508	0.365	0.48
GNG2_9606	GNG5_9606	P	0.693	0.263	0.418
PRKAR2B_9606	PRKAR2A_9606	P	0.866	0.094	0.0
GNGT2_9606	AVP_9606	P	0.264	0.333	0.85
ADCY9_9606	GNG11_9606	P	0.605	0.466	0.292
RAB11FIP2_9606	AQP8_9606	P	0.681	0.176	0.485
ADCY6_9606	MIP_9606	P	0.369	0.87	0.264
MIP_9606	PRKAR1A_9606	P	0.37	0.171	0.857
PRKACA_9606	MIP_9606	P	0.326	0.871	0.131
GNB3_9606	ADCY2_9606	P	0.641	0.273	0.383
GNG3_9606	GNB1_9606	P	0.667	0.227	0.239
ADCY3_9606	GNG3_9606	P	0.679	0.104	0.236
AQP11_9606	GNGT2_9606	P	0.139	0.679	0.844
ADCY3_9606	GNG7_9606	P	0.627	0.173	0.142
RAB11FIP2_9606	PRKAR1B_9606	P	0.401	0.176	0.85
PRKACA_9606	GNG12_9606	P	0.47	0.802	0.032
ADCY4_9606	AQP11_9606	P	0.223	0.889	0.582
GNG13_9606	AQP3_9606	P	0.249	0.527	0.724
ADCY6_9606	GNG12_9606	P	0.661	0.554	0.0
MIP_9606	GNB5_9606	P	0.175	0.772	0.86
MYO5B_9606	GNG11_9606	P	0.168	0.792	0.931
MYO5B_9606	AQP6_9606	P	0.639	0.232	0.449
AQP2_9606	AQP2_9606	P	1.0	0.0	0.0
ADCY7_9606	AQP10_9606	P	0.387	0.891	0.038
ADCY8_9606	ADCY7_9606	P	0.937	0.015	0.111
PRKAR1A_9606	GNG7_9606	P	0.465	0.48	0.198
GNB2_9606	GNGT2_9606	P	0.77	0.182	0.085
AQP7_9606	ADCY8_9606	P	0.403	0.404	0.791
PRKAR2A_9606	ADCY6_9606	P	0.826	0.141	0.172
PRKAR1B_9606	PRKACA_9606	P	0.722	0.022	0.423
AQP10_9606	GNG13_9606	P	0.204	0.507	0.783
PRKAR1B_9606	PRKAR1B_9606	P	1.0	0.0	0.0
ADCY1_9606	PRKAR2B_9606	P	0.769	0.19	0.189
GNG13_9606	AQP5_9606	P	0.26	0.685	0.777
PRKACB_9606	PRKACG_9606	P	0.891	0.065	0.07
GNG10_9606	GNGT2_9606	P	0.77	0.182	0.085
ADCY2_9606	ADCY5_9606	P	0.928	0.0	0.005
AQP11_9606	ADCY3_9606	P	0.224	0.582	0.89
AQP9_9606	PRKACG_9606	P	0.433	0.322	0.662
AVPR2_9606	GNB5_9606	P	0.297	0.785	0.434
RAB11FIP2_9606	AQP5_9606	P	0.561	0.176	0.651
PRKAR2A_9606	AQP9_9606	P	0.463	0.581	0.322
MYO5B_9606	GNG4_9606	P	0.211	0.792	0.914
ADCY4_9606	ADCY1_9606	P	0.88	0.0	0.09
ADCY1_9606	AQP4_9606	P	0.366	0.678	0.437
RAB11FIP2_9606	GNB3_9606	P	0.217	0.766	0.941
PRKACG_9606	PRKAR2A_9606	P	0.887	0.157	0.0
GNG10_9606	GNG7_9606	P	0.715	0.253	0.306
AQP8_9606	PRKAR1A_9606	P	0.379	0.177	0.818
PRKACG_9606	AVPR2_9606	P	0.496	0.364	0.303
GNAS_9606	ADCY3_9606	P	0.53	0.537	0.101
AQP4_9606	GNB4_9606	P	0.224	0.74	0.447
PRKACB_9606	GNG3_9606	P	0.579	0.325	0.28
MIP_9606	ADCY8_9606	P	0.389	0.264	0.845
GNG7_9606	GNG7_9606	P	1.0	0.0	0.0
ADCY1_9606	GNB2_9606	P	0.561	0.473	0.253
AQP4_9606	AQP7_9606	P	0.548	0.546	0.243
PRKACG_9606	ADCY4_9606	P	0.75	0.262	0.127
AQP9_9606	GNG10_9606	P	0.253	0.628	0.635
GNB2_9606	PRKACB_9606	P	0.544	0.328	0.54
AQP8_9606	ADCY1_9606	P	0.393	0.195	0.76
RAB11FIP2_9606	AQP3_9606	P	0.398	0.176	0.767
AQP10_9606	GNGT2_9606	P	0.224	0.563	0.899
AQP7_9606	AVP_9606	P	0.403	0.178	0.834
PRKACA_9606	ADCY2_9606	P	0.669	0.488	0.109
ADCY8_9606	GNB1_9606	P	0.581	0.389	0.415
PRKAR2A_9606	ADCY5_9606	P	0.799	0.141	0.173
GNG12_9606	GNB4_9606	P	0.914	0.103	0.0
AQP2_9606	PRKACB_9606	P	0.347	0.521	0.633
ADCY1_9606	AVPR2_9606	P	0.532	0.232	0.271
AVP_9606	GNB4_9606	P	0.308	0.909	0.276
GNB3_9606	GNB2_9606	P	0.934	0.026	0.0
GNG11_9606	GNB5_9606	P	0.72	0.214	0.0
GNG8_9606	ADCY4_9606	P	0.638	0.272	0.383
GNB5_9606	AQP9_9606	P	0.152	0.785	0.852
GNG13_9606	AQP2_9606	P	0.263	0.377	0.752
GNB5_9606	GNG12_9606	P	0.423	0.659	0.518
GNG13_9606	GNB5_9606	P	0.359	0.448	0.659
AVP_9606	GNB1_9606	P	0.375	0.723	0.389
AQP6_9606	PRKAR1A_9606	P	0.379	0.14	0.851
AQP8_9606	AQP11_9606	P	0.342	0.75	0.734
ADCY3_9606	ADCY7_9606	P	0.939	0.004	0.111
ADCY8_9606	AQP9_9606	P	0.422	0.675	0.389
GNG5_9606	MYO5B_9606	P	0.187	0.937	0.792
GNG4_9606	PRKAR2A_9606	P	0.578	0.203	0.469
PRKACA_9606	ADCY8_9606	P	0.66	0.488	0.124
ADCY8_9606	PRKAR1A_9606	P	0.727	0.072	0.343
ADCY2_9606	PRKAR1A_9606	P	0.74	0.051	0.343
GNB5_9606	PRKAR2A_9606	P	0.346	0.552	0.739
AQP2_9606	AQP3_9606	P	0.589	0.525	0.295
GNGT1_9606	ADCY9_9606	P	0.49	0.486	0.512
AQP3_9606	GNGT1_9606	P	0.273	0.615	0.695
GNB4_9606	AQP1_9606	P	0.278	0.196	0.847
AQP9_9606	PRKAR2B_9606	P	0.451	0.3	0.605
RAB11A_9606	GNG7_9606	P	0.34	0.566	0.428
PRKACA_9606	AQP5_9606	P	0.338	0.84	0.309
GNB1_9606	PRKAR2B_9606	P	0.515	0.405	0.429
AVPR2_9606	AQP9_9606	P	0.438	0.753	0.479
RAB11A_9606	GNB1_9606	P	0.448	0.4	0.422
GNG4_9606	AVP_9606	P	0.304	0.181	0.8
MIP_9606	GNG3_9606	P	0.215	0.603	0.891
GNG10_9606	ADCY5_9606	P	0.627	0.253	0.423
GNG8_9606	AQP3_9606	P	0.282	0.691	0.655
ADCY1_9606	AVP_9606	P	0.459	0.174	0.624
ADCY8_9606	ADCY5_9606	P	0.92	0.015	0.004
AQP1_9606	AQP5_9606	P	0.488	0.801	0.028
AQP1_9606	ADCY3_9606	P	0.41	0.613	0.323
ADCY5_9606	MIP_9606	P	0.412	0.856	0.264
AVPR2_9606	AQP6_9606	P	0.479	0.795	0.132
ADCY4_9606	GNB1_9606	P	0.588	0.374	0.415
AQP1_9606	ADCY4_9606	P	0.413	0.613	0.319
PRKAR2A_9606	GNG10_9606	P	0.534	0.478	0.366
GNG4_9606	PRKACG_9606	P	0.501	0.203	0.577
MYO5B_9606	PRKAR1A_9606	P	0.344	0.165	0.915
ADCY1_9606	GNB5_9606	P	0.378	0.743	0.434
GNG12_9606	GNB2_9606	P	0.851	0.0	0.418
RAB11FIP2_9606	ADCY4_9606	P	0.407	0.244	0.892
ADCY6_9606	GNB5_9606	P	0.457	0.738	0.434
GNGT1_9606	ADCY7_9606	P	0.477	0.486	0.603
GNB5_9606	GNG5_9606	P	0.675	0.0	0.284
ADCY7_9606	ADCY9_9606	P	0.959	0.111	0.0
GNB1_9606	AQP1_9606	P	0.406	0.337	0.601
AQP10_9606	ADCY6_9606	P	0.368	0.038	0.894
GNG2_9606	AQP3_9606	P	0.281	0.645	0.618
MIP_9606	GNG7_9606	P	0.27	0.603	0.868
AQP2_9606	PRKAR1A_9606	P	0.345	0.448	0.657
PRKAR2A_9606	AQP10_9606	P	0.399	0.858	0.038
PRKACB_9606	AQP7_9606	P	0.394	0.736	0.261
GNB4_9606	ADCY3_9606	P	0.596	0.0	0.614
ADCY7_9606	AQP2_9606	P	0.349	0.715	0.643
GNGT2_9606	ADCY5_9606	P	0.513	0.41	0.605
GNB2_9606	GNG4_9606	P	0.767	0.418	0.211
AQP8_9606	AVPR2_9606	P	0.369	0.394	0.836
AQP9_9606	AQP7_9606	P	0.618	0.42	0.302
GNB1_9606	PRKACG_9606	P	0.501	0.375	0.441
AQP9_9606	ADCY7_9606	P	0.424	0.389	0.714
AQP10_9606	GNG7_9606	P	0.235	0.507	0.914
PRKACG_9606	PRKACG_9606	P	1.0	0.0	0.0
ADCY5_9606	ADCY9_9606	P	0.928	0.005	0.0
PRKACA_9606	PRKACB_9606	P	0.793	0.301	0.02
ADCY7_9606	AQP3_9606	P	0.361	0.793	0.567
GNGT2_9606	ADCY6_9606	P	0.522	0.41	0.651
AVPR2_9606	PRKACB_9606	P	0.518	0.327	0.399
GNB1_9606	GNB5_9606	P	0.461	0.579	0.0
GNB5_9606	AQP5_9606	P	0.155	0.86	0.884
PRKACB_9606	AQP4_9606	P	0.351	0.669	0.404
GNG3_9606	GNGT2_9606	P	0.715	0.406	0.085
GNAS_9606	ADCY9_9606	P	0.5	0.54	0.102
ADCY8_9606	GNG5_9606	P	0.64	0.399	0.253
ADCY6_9606	AQP11_9606	P	0.211	0.909	0.582
AQP2_9606	MIP_9606	P	0.461	0.696	0.121
AQP11_9606	AQP5_9606	P	0.446	0.459	0.609
RAB11A_9606	MYO5B_9606	P	0.578	0.766	0.0
RAB11A_9606	GNGT2_9606	P	0.475	0.448	0.061
GNAS_9606	GNB2_9606	P	0.416	0.648	0.039
PRKACA_9606	AVP_9606	P	0.444	0.373	0.474
AQP5_9606	AQP5_9606	P	1.0	0.0	0.0
GNG8_9606	ADCY2_9606	P	0.638	0.272	0.383
GNB5_9606	ADCY3_9606	P	0.43	0.434	0.691
PRKAR1B_9606	PRKACB_9606	P	0.84	0.022	0.153
RAB11A_9606	ADCY5_9606	P	0.53	0.531	0.496
MIP_9606	MIP_9606	P	1.0	0.0	0.0
GNG3_9606	GNGT1_9606	P	0.575	0.372	0.277
ADCY7_9606	GNAS_9606	P	0.51	0.12	0.51
AVPR2_9606	PRKAR1B_9606	P	0.482	0.353	0.311
GNG2_9606	AQP10_9606	P	0.256	0.896	0.507
GNG2_9606	AQP5_9606	P	0.283	0.797	0.696
ADCY7_9606	AQP5_9606	P	0.382	0.868	0.57
GNG7_9606	ADCY4_9606	P	0.638	0.142	0.168
GNG12_9606	AQP1_9606	P	0.267	0.235	0.826
GNB2_9606	PRKAR1B_9606	P	0.499	0.363	0.493
GNGT1_9606	PRKACA_9606	P	0.331	0.385	0.719
GNB4_9606	PRKAR1A_9606	P	0.525	0.0	0.794
ADCY7_9606	GNG12_9606	P	0.638	0.604	0.0
GNG12_9606	ADCY9_9606	P	0.651	0.0	0.521
GNGT1_9606	MIP_9606	P	0.294	0.775	0.388
GNG10_9606	GNAS_9606	P	0.416	0.039	0.648
GNG4_9606	GNG4_9606	P	1.0	0.0	0.0
GNG10_9606	ADCY1_9606	P	0.561	0.253	0.473
GNAS_9606	GNB3_9606	P	0.438	0.64	0.06
ADCY4_9606	PRKAR2A_9606	P	0.848	0.131	0.141
AQP8_9606	GNB2_9606	P	0.295	0.471	0.718
GNB4_9606	ADCY8_9606	P	0.599	0.0	0.622
AQP3_9606	MYO5B_9606	P	0.4	0.767	0.165
GNG10_9606	ADCY8_9606	P	0.64	0.253	0.399
GNG2_9606	GNB4_9606	P	0.738	0.374	0.0
AQP10_9606	PRKACA_9606	P	0.302	0.038	0.941
ADCY2_9606	AQP6_9606	P	0.401	0.86	0.272
GNB1_9606	GNB1_9606	P	1.0	0.0	0.0
AVPR2_9606	AQP1_9606	P	0.461	0.302	0.578
AVPR2_9606	GNB3_9606	P	0.41	0.688	0.512
ADCY4_9606	AQP5_9606	P	0.389	0.843	0.57
GNG2_9606	ADCY1_9606	P	0.532	0.269	0.608
PRKAR1A_9606	GNB1_9606	P	0.488	0.563	0.346
PRKACB_9606	ADCY5_9606	P	0.772	0.241	0.139
GNG2_9606	PRKAR1B_9606	P	0.583	0.187	0.47
GNG4_9606	AQP7_9606	P	0.311	0.682	0.613
GNG3_9606	GNB3_9606	P	0.875	0.248	0.026
PRKACG_9606	GNG13_9606	P	0.511	0.68	0.013
RAB11A_9606	AQP4_9606	P	0.39	0.661	0.54
PRKAR2A_9606	GNG3_9606	P	0.58	0.221	0.31
AQP3_9606	ADCY1_9606	P	0.394	0.399	0.663
GNAS_9606	GNG7_9606	P	0.435	0.607	0.105
AQP11_9606	PRKAR1B_9606	P	0.248	0.568	0.87
AQP3_9606	GNB5_9606	P	0.162	0.854	0.777
ADCY8_9606	PRKAR2B_9606	P	0.792	0.124	0.197
ADCY1_9606	PRKAR2A_9606	P	0.75	0.223	0.141
GNAS_9606	MYO5B_9606	P	0.318	0.929	0.025
GNAS_9606	AQP8_9606	P	0.352	0.841	0.149
PRKACB_9606	AQP9_9606	P	0.437	0.655	0.3
ADCY1_9606	ADCY9_9606	P	0.88	0.09	0.0
AQP4_9606	GNB2_9606	P	0.259	0.656	0.672
GNG7_9606	GNB1_9606	P	0.562	0.295	0.435
PRKACG_9606	GNG8_9606	P	0.478	0.537	0.328
AQP9_9606	AQP9_9606	P	1.0	0.0	0.0
AVPR2_9606	ADCY4_9606	P	0.55	0.299	0.161
ADCY3_9606	PRKACA_9606	P	0.66	0.113	0.488
AQP2_9606	GNG10_9606	P	0.254	0.752	0.655
ADCY2_9606	ADCY7_9606	P	0.959	0.0	0.111
ADCY9_9606	MYO5B_9606	P	0.407	0.892	0.232
AVP_9606	GNG8_9606	P	0.294	0.816	0.348
RAB11A_9606	AVP_9606	P	0.388	0.342	0.742
GNG10_9606	AVPR2_9606	P	0.325	0.526	0.705
AQP8_9606	ADCY6_9606	P	0.471	0.162	0.708
GNB1_9606	GNG12_9606	P	0.62	0.57	0.0
AQP2_9606	PRKACA_9606	P	0.326	0.41	0.709
GNG4_9606	AQP11_9606	P	0.169	0.762	0.6
AQP1_9606	RAB11A_9606	P	0.4	0.729	0.443
ADCY3_9606	AQP2_9606	P	0.348	0.677	0.643
AVPR2_9606	GNG11_9606	P	0.291	0.759	0.521
ADCY1_9606	PRKACG_9606	P	0.679	0.199	0.245
ADCY8_9606	GNG12_9606	P	0.634	0.533	0.0
GNG2_9606	GNG13_9606	P	0.7	0.35	0.033
RAB11A_9606	RAB11A_9606	P	1.0	0.0	0.0
AQP3_9606	GNB1_9606	P	0.318	0.511	0.721
MYO5B_9606	AQP11_9606	P	0.426	0.544	0.734
GNG13_9606	AQP1_9606	P	0.26	0.167	0.826
ADCY3_9606	GNG12_9606	P	0.637	0.524	0.0
PRKACA_9606	ADCY7_9606	P	0.667	0.488	0.18
PRKACA_9606	GNGT2_9606	P	0.312	0.827	0.453
AQP11_9606	AQP4_9606	P	0.461	0.312	0.692
ADCY3_9606	AVPR2_9606	P	0.552	0.168	0.299
PRKACA_9606	MYO5B_9606	P	0.311	0.927	0.025
AQP5_9606	GNG3_9606	P	0.222	0.777	0.895
GNG7_9606	PRKAR2A_9606	P	0.532	0.299	0.346
RAB11FIP2_9606	PRKACA_9606	P	0.311	0.038	0.927
GNGT2_9606	AQP2_9606	P	0.224	0.688	0.801
ADCY6_9606	GNB3_9606	P	0.652	0.426	0.273
AQP9_9606	GNB2_9606	P	0.253	0.628	0.635
GNG4_9606	ADCY6_9606	P	0.595	0.211	0.554
GNG7_9606	GNG8_9606	P	0.684	0.306	0.272
MIP_9606	PRKAR1B_9606	P	0.416	0.229	0.793
GNB5_9606	GNB3_9606	P	0.614	0.0	0.329
ADCY2_9606	AQP7_9606	P	0.401	0.786	0.404
GNG3_9606	ADCY5_9606	P	0.66	0.236	0.152
AQP1_9606	GNG4_9606	P	0.262	0.811	0.336
AQP4_9606	ADCY9_9606	P	0.348	0.515	0.692
ADCY4_9606	ADCY6_9606	P	0.964	0.0	0.042
PRKACB_9606	AQP5_9606	P	0.358	0.802	0.42
GNAS_9606	PRKACB_9606	P	0.517	0.504	0.209
MYO5B_9606	AVP_9606	P	0.279	0.165	0.95
GNB1_9606	PRKAR1B_9606	P	0.499	0.45	0.425
AQP1_9606	GNG10_9606	P	0.276	0.79	0.378
PRKACA_9606	ADCY9_9606	P	0.669	0.488	0.109
AQP6_9606	ADCY6_9606	P	0.379	0.272	0.885
GNG12_9606	PRKAR1A_9606	P	0.498	0.035	0.74
AQP4_9606	GNG10_9606	P	0.259	0.656	0.672
GNB4_9606	PRKACB_9606	P	0.588	0.0	0.704
GNG11_9606	PRKAR1B_9606	P	0.494	0.392	0.577
GNG5_9606	GNG8_9606	P	0.93	0.0	0.025
GNG10_9606	GNG8_9606	P	0.93	0.0	0.025
GNG13_9606	GNG5_9606	P	0.711	0.033	0.487
ADCY7_9606	GNGT2_9606	P	0.503	0.663	0.41
AVP_9606	ADCY6_9606	P	0.449	0.636	0.186
AQP2_9606	GNG2_9606	P	0.305	0.659	0.517
GNG7_9606	AQP6_9606	P	0.23	0.897	0.656
GNG13_9606	GNB4_9606	P	0.866	0.034	0.0
GNGT1_9606	PRKAR2A_9606	P	0.365	0.541	0.573
GNG8_9606	GNG8_9606	P	1.0	0.0	0.0
GNG11_9606	AQP9_9606	P	0.225	0.646	0.676
ADCY6_9606	ADCY2_9606	P	0.964	0.042	0.0
AVPR2_9606	GNG8_9606	P	0.379	0.664	0.485
GNAS_9606	AQP6_9606	P	0.427	0.885	0.082
ADCY4_9606	AQP6_9606	P	0.401	0.86	0.272
RAB11A_9606	GNB3_9606	P	0.433	0.435	0.177
GNGT1_9606	AQP1_9606	P	0.348	0.396	0.752
GNG8_9606	ADCY8_9606	P	0.622	0.272	0.399
GNG4_9606	ADCY9_9606	P	0.589	0.211	0.521
AQP7_9606	MYO5B_9606	P	0.482	0.591	0.165
GNB2_9606	RAB11FIP2_9606	P	0.215	0.937	0.766
AQP5_9606	AQP7_9606	P	0.572	0.425	0.399
AVPR2_9606	GNG2_9606	P	0.356	0.733	0.559
GNG5_9606	GNG12_9606	P	0.851	0.418	0.0
GNG13_9606	PRKAR1B_9606	P	0.576	0.032	0.595
ADCY7_9606	ADCY1_9606	P	0.851	0.111	0.09
ADCY1_9606	GNG11_9606	P	0.506	0.558	0.292
GNG7_9606	GNG5_9606	P	0.715	0.306	0.253
PRKAR1A_9606	PRKAR1A_9606	P	1.0	0.0	0.0
RAB11FIP2_9606	ADCY2_9606	P	0.407	0.244	0.892
AQP11_9606	PRKACA_9606	P	0.226	0.277	0.898
GNB2_9606	GNB4_9606	P	0.749	0.501	0.0
GNG10_9606	GNB2_9606	P	1.0	0.0	0.0
GNG13_9606	PRKACB_9606	P	0.538	0.033	0.68
ADCY7_9606	GNG10_9606	P	0.638	0.492	0.253
GNB5_9606	AQP6_9606	P	0.167	0.905	0.834
GNB5_9606	GNB4_9606	P	0.388	0.628	0.403
GNG8_9606	GNG2_9606	P	0.672	0.433	0.263
AQP2_9606	RAB11FIP2_9606	P	0.329	0.861	0.176
AQP4_9606	AQP3_9606	P	0.542	0.437	0.368
GNG13_9606	AQP9_9606	P	0.305	0.305	0.628
AQP10_9606	GNB5_9606	P	0.198	0.563	0.86
AQP1_9606	PRKAR1A_9606	P	0.404	0.516	0.426
GNAS_9606	ADCY8_9606	P	0.503	0.532	0.115
GNAS_9606	GNAS_9606	P	1.0	0.0	0.0
PRKAR1B_9606	AQP1_9606	P	0.38	0.362	0.648
AQP3_9606	AQP5_9606	P	0.593	0.533	0.284
GNB2_9606	AQP10_9606	P	0.211	0.895	0.507
AQP10_9606	GNB4_9606	P	0.225	0.507	0.775
AQP7_9606	PRKACA_9606	P	0.366	0.178	0.811
AQP9_9606	GNG5_9606	P	0.253	0.628	0.635
GNGT1_9606	PRKACG_9606	P	0.331	0.468	0.593
AVP_9606	GNB3_9606	P	0.34	0.797	0.31
GNAS_9606	AQP7_9606	P	0.437	0.822	0.236
PRKACG_9606	PRKAR1B_9606	P	0.855	0.166	0.028
GNG7_9606	PRKACB_9606	P	0.531	0.259	0.412
ADCY5_9606	AQP5_9606	P	0.388	0.859	0.57
GNGT1_9606	GNAS_9606	P	0.352	0.196	0.638
AQP3_9606	PRKAR1B_9606	P	0.359	0.446	0.624
ADCY8_9606	GNG4_9606	P	0.575	0.533	0.211
ADCY2_9606	GNAS_9606	P	0.5	0.102	0.54
AQP2_9606	ADCY6_9606	P	0.342	0.619	0.697
AVP_9606	GNAS_9606	P	0.465	0.474	0.402
GNG13_9606	GNB3_9606	P	0.676	0.033	0.5
AQP4_9606	ADCY2_9606	P	0.348	0.515	0.692
AQP7_9606	GNB3_9606	P	0.335	0.603	0.752
ADCY9_9606	ADCY2_9606	P	1.0	0.0	0.0
GNG13_9606	AQP6_9606	P	0.262	0.733	0.656
GNGT1_9606	GNG10_9606	P	0.602	0.277	0.152
PRKAR2B_9606	GNG8_9606	P	0.48	0.534	0.376
AQP2_9606	GNG8_9606	P	0.287	0.709	0.611
GNB5_9606	AQP11_9606	P	0.117	0.86	0.79
GNGT1_9606	ADCY8_9606	P	0.481	0.486	0.525
GNG8_9606	ADCY6_9606	P	0.649	0.272	0.426
AQP5_9606	AVP_9606	P	0.312	0.414	0.902
ADCY6_9606	GNG2_9606	P	0.67	0.381	0.077
GNG7_9606	ADCY5_9606	P	0.683	0.122	0.192
ADCY7_9606	GNG7_9606	P	0.634	0.26	0.082
AQP8_9606	AQP7_9606	P	0.459	0.444	0.532
AVPR2_9606	GNGT1_9606	P	0.355	0.608	0.478
AQP6_9606	GNG11_9606	P	0.17	0.834	0.931
ADCY7_9606	GNG4_9606	P	0.58	0.604	0.211
GNG5_9606	GNB3_9606	P	0.934	0.0	0.026
AQP10_9606	GNG8_9606	P	0.211	0.507	0.9
MYO5B_9606	MYO5B_9606	P	1.0	0.0	0.0
MIP_9606	GNG12_9606	P	0.247	0.603	0.717
PRKACB_9606	ADCY2_9606	P	0.811	0.241	0.103
PRKAR1A_9606	ADCY3_9606	P	0.727	0.343	0.061
PRKAR2B_9606	GNG4_9606	P	0.473	0.525	0.201
GNG12_9606	GNGT2_9606	P	0.575	0.314	0.582
GNG13_9606	AQP8_9606	P	0.282	0.445	0.471
AQP3_9606	AQP7_9606	P	0.676	0.43	0.153
AQP4_9606	ADCY3_9606	P	0.372	0.511	0.691
GNG11_9606	ADCY3_9606	P	0.578	0.292	0.485
GNG7_9606	AQP5_9606	P	0.231	0.874	0.777
GNG7_9606	AQP4_9606	P	0.276	0.688	0.621
ADCY9_9606	ADCY9_9606	P	1.0	0.0	0.0
AQP2_9606	GNG4_9606	P	0.253	0.732	0.536
ADCY4_9606	AQP4_9606	P	0.348	0.692	0.515
GNG12_9606	MYO5B_9606	P	0.212	0.877	0.792
PRKACG_9606	GNB2_9606	P	0.461	0.55	0.335
AQP6_9606	RAB11FIP2_9606	P	0.641	0.449	0.244
MIP_9606	GNAS_9606	P	0.444	0.126	0.869
ADCY6_9606	PRKAR2B_9606	P	0.767	0.166	0.211
AQP3_9606	ADCY3_9606	P	0.359	0.559	0.75
AQP6_9606	GNG3_9606	P	0.219	0.656	0.915
GNG8_9606	MYO5B_9606	P	0.191	0.941	0.792
AQP11_9606	GNG3_9606	P	0.129	0.679	0.899
ADCY5_9606	ADCY5_9606	P	1.0	0.0	0.0
GNGT2_9606	AQP4_9606	P	0.233	0.761	0.772
AVP_9606	PRKAR2B_9606	P	0.483	0.564	0.19
AQP4_9606	GNG5_9606	P	0.259	0.656	0.672
GNG5_9606	ADCY5_9606	P	0.627	0.253	0.423
GNG11_9606	RAB11A_9606	P	0.398	0.188	0.525
AQP8_9606	AQP6_9606	P	0.616	0.459	0.355
ADCY2_9606	GNB2_9606	P	0.658	0.383	0.253
ADCY4_9606	GNAS_9606	P	0.5	0.102	0.54
ADCY7_9606	ADCY7_9606	P	1.0	0.0	0.0
PRKAR1A_9606	PRKACA_9606	P	0.74	0.187	0.309
GNG3_9606	AQP8_9606	P	0.275	0.803	0.471
ADCY5_9606	AVPR2_9606	P	0.545	0.205	0.299
PRKAR2A_9606	GNAS_9606	P	0.527	0.1	0.554
GNB3_9606	PRKACB_9606	P	0.55	0.332	0.528
PRKAR1A_9606	GNG10_9606	P	0.437	0.669	0.305
AQP5_9606	AQP2_9606	P	0.426	0.343	0.716
GNG3_9606	RAB11A_9606	P	0.426	0.345	0.4
GNG3_9606	GNG4_9606	P	0.728	0.488	0.139
RAB11FIP2_9606	GNG13_9606	P	0.207	0.766	0.864
AQP4_9606	AQP4_9606	P	1.0	0.0	0.0
AQP3_9606	ADCY8_9606	P	0.351	0.559	0.754
PRKAR1A_9606	PRKACG_9606	P	0.788	0.263	0.122
GNB4_9606	GNB4_9606	P	1.0	0.0	0.0
PRKACG_9606	GNB4_9606	P	0.561	0.707	0.0
ADCY6_9606	RAB11A_9606	P	0.537	0.551	0.531
PRKACA_9606	RAB11A_9606	P	0.452	0.606	0.275
GNG3_9606	GNG8_9606	P	0.871	0.248	0.025
AQP10_9606	AVP_9606	P	0.317	0.038	0.951
ADCY2_9606	ADCY2_9606	P	1.0	0.0	0.0
GNG3_9606	AQP3_9606	P	0.223	0.787	0.684
GNG13_9606	MYO5B_9606	P	0.191	0.864	0.792
AVP_9606	ADCY5_9606	P	0.504	0.629	0.103
ADCY4_9606	PRKAR1A_9606	P	0.74	0.051	0.343
GNG3_9606	GNG13_9606	P	0.663	0.615	0.033
ADCY5_9606	AQP11_9606	P	0.22	0.9	0.582
PRKAR2B_9606	PRKAR2B_9606	P	1.0	0.0	0.0
AQP6_9606	AQP6_9606	P	1.0	0.0	0.0
AQP7_9606	AQP11_9606	P	0.284	0.66	0.548
ADCY8_9606	AQP4_9606	P	0.352	0.698	0.515
PRKACB_9606	GNG10_9606	P	0.544	0.54	0.328
AQP10_9606	PRKAR1B_9606	P	0.393	0.038	0.858
GNG13_9606	GNG13_9606	P	1.0	0.0	0.0
AVPR2_9606	GNAS_9606	P	0.528	0.23	0.552
MYO5B_9606	GNB2_9606	P	0.187	0.792	0.937
PRKAR2A_9606	AQP3_9606	P	0.351	0.65	0.472
GNG4_9606	AVPR2_9606	P	0.293	0.509	0.763
PRKACA_9606	GNAS_9606	P	0.522	0.383	0.399
AVP_9606	MIP_9606	P	0.365	0.913	0.111
GNG11_9606	AQP2_9606	P	0.225	0.67	0.797
GNG11_9606	PRKAR1A_9606	P	0.428	0.32	0.723
ADCY7_9606	GNB4_9606	P	0.611	0.671	0.0
PRKAR2A_9606	GNB4_9606	P	0.663	0.611	0.0
AVP_9606	GNG11_9606	P	0.271	0.868	0.411
AVPR2_9606	AQP3_9606	P	0.469	0.603	0.392
GNG3_9606	ADCY9_9606	P	0.695	0.236	0.098
GNB5_9606	GNB5_9606	P	1.0	0.0	0.0
ADCY2_9606	GNG10_9606	P	0.658	0.383	0.253
AQP7_9606	GNG10_9606	P	0.3	0.613	0.753
GNGT2_9606	GNGT2_9606	P	1.0	0.0	0.0
AQP8_9606	PRKACB_9606	P	0.403	0.162	0.738
GNG3_9606	GNG3_9606	P	1.0	0.0	0.0
ADCY4_9606	ADCY4_9606	P	1.0	0.0	0.0
PRKACG_9606	RAB11FIP2_9606	P	0.354	0.883	0.176
AQP7_9606	ADCY7_9606	P	0.396	0.404	0.82
ADCY5_9606	ADCY7_9606	P	0.893	0.005	0.111
GNG10_9606	GNB1_9606	P	0.687	0.0	0.26
AQP2_9606	GNB3_9606	P	0.278	0.732	0.64
AQP11_9606	PRKAR1A_9606	P	0.251	0.371	0.887
GNB3_9606	GNG2_9606	P	0.679	0.417	0.25
ADCY3_9606	ADCY3_9606	P	1.0	0.0	0.0
