# Supplementary material for: Semantic Particularity Measure for Functional Characterization of Gene Sets Using Gene Ontology
Source: PLoS One. 2014 Jan 28;9(1):e86525. doi: 10.1371/journal.pone.0086525 (PMC3904913; doi:10.1371/journal.pone.0086525)
Supplement: File S1 — Complete results for the case 2 about Homo sapiens aquaporin-mediated transport. (ZIP) [file pone.0086525.s001.zip › Case2_SV_CC.txt]

gene1	gene2	branch	sim	par1	par2
GNG5_9606	PRKAR1B_9606	C	0.491	0.308	0.211
GNB5_9606	GNG8_9606	C	0.615	0.18	0.083
GNG4_9606	GNG11_9606	C	1.0	0.0	0.0
MYO5B_9606	GNG7_9606	C	0.358	0.644	0.409
AQP5_9606	ADCY1_9606	C	0.65	0.379	0.009
RAB11FIP2_9606	ADCY6_9606	C	0.663	0.506	0.213
AQP8_9606	GNG12_9606	C	0.421	0.336	0.3
GNG7_9606	ADCY8_9606	C	0.396	0.405	0.122
GNG3_9606	GNAS_9606	C	0.414	0.0	0.627
ADCY7_9606	PRKAR1A_9606	C	0.537	0.262	0.598
ADCY1_9606	PRKACA_9606	C	0.652	0.136	0.497
GNB5_9606	RAB11FIP2_9606	C	0.649	0.318	0.512
GNGT2_9606	ADCY3_9606	C	0.364	0.343	0.162
ADCY9_9606	ADCY4_9606	C	0.461	0.225	0.303
ADCY2_9606	RAB11A_9606	C	0.602	0.301	0.687
AQP10_9606	AQP2_9606	C	0.448	0.0	0.861
AQP6_9606	GNB3_9606	C	0.412	0.722	0.343
GNG10_9606	ADCY3_9606	C	0.408	0.3	0.162
ADCY9_9606	ADCY8_9606	C	0.604	0.225	0.0
PRKAR1B_9606	ADCY8_9606	C	0.604	0.536	0.262
PRKAR2A_9606	MYO5B_9606	C	0.508	0.253	0.341
RAB11A_9606	GNAS_9606	C	0.583	0.258	0.341
AQP7_9606	ADCY1_9606	C	0.51	0.407	0.149
AQP1_9606	AQP10_9606	C	0.442	0.779	0.0
AQP2_9606	AQP4_9606	C	0.625	0.683	0.292
AQP2_9606	GNG5_9606	C	0.316	0.759	0.251
AQP8_9606	GNG7_9606	C	0.421	0.336	0.3
GNGT2_9606	AQP3_9606	C	0.393	0.343	0.233
RAB11FIP2_9606	GNG8_9606	C	0.318	0.677	0.406
AQP9_9606	GNG3_9606	C	0.433	0.366	0.251
ADCY9_9606	MIP_9606	C	0.579	0.0	0.481
MIP_9606	PRKACG_9606	C	0.303	0.771	0.223
AVPR2_9606	AQP11_9606	C	0.67	0.263	0.147
PRKACG_9606	PRKAR2B_9606	C	0.565	0.0	0.799
AQP3_9606	AQP11_9606	C	0.674	0.164	0.36
GNG12_9606	AQP6_9606	C	0.352	0.3	0.516
GNGT2_9606	PRKACG_9606	C	0.292	0.637	0.223
AQP8_9606	MYO5B_9606	C	0.384	0.514	0.593
PRKACA_9606	PRKAR2A_9606	C	0.839	0.166	0.0
MYO5B_9606	RAB11FIP2_9606	C	0.631	0.197	0.298
AQP3_9606	PRKACA_9606	C	0.544	0.317	0.638
RAB11FIP2_9606	AQP7_9606	C	0.46	0.66	0.476
PRKAR1A_9606	GNAS_9606	C	0.527	0.22	0.617
GNB1_9606	ADCY5_9606	C	0.496	0.459	0.067
GNG3_9606	GNG11_9606	C	1.0	0.0	0.0
PRKAR2B_9606	GNG5_9606	C	0.384	0.579	0.265
AQP1_9606	ADCY5_9606	C	0.465	0.568	0.047
GNB3_9606	AQP5_9606	C	0.595	0.193	0.598
ADCY4_9606	ADCY7_9606	C	0.798	0.303	0.0
PRKAR2A_9606	MIP_9606	C	0.498	0.425	0.428
GNG3_9606	GNB2_9606	C	0.395	0.308	0.13
GNGT2_9606	ADCY1_9606	C	0.355	0.344	0.22
AQP2_9606	ADCY5_9606	C	0.637	0.583	0.057
GNB4_9606	AQP7_9606	C	0.464	0.0	0.697
GNG8_9606	AQP5_9606	C	0.378	0.343	0.469
GNB3_9606	GNG4_9606	C	0.366	0.343	0.514
GNGT1_9606	GNGT1_9606	C	1.0	0.0	0.0
PRKAR2A_9606	AQP8_9606	C	0.547	0.425	0.348
GNB2_9606	GNG2_9606	C	0.395	0.13	0.308
RAB11A_9606	GNG8_9606	C	0.322	0.703	0.343
GNG12_9606	RAB11A_9606	C	0.319	0.308	0.703
AQP1_9606	GNG2_9606	C	0.389	0.711	0.3
GNG4_9606	GNGT2_9606	C	0.708	0.0	0.083
ADCY7_9606	GNG5_9606	C	0.396	0.122	0.405
PRKAR1A_9606	GNG8_9606	C	0.441	0.29	0.343
ADCY2_9606	GNG2_9606	C	0.349	0.224	0.265
GNB1_9606	ADCY3_9606	C	0.435	0.618	0.162
GNB1_9606	ADCY9_9606	C	0.321	0.746	0.211
PRKAR2B_9606	GNGT1_9606	C	0.435	0.49	0.267
AVPR2_9606	GNB2_9606	C	0.508	0.542	0.192
RAB11FIP2_9606	AQP4_9606	C	0.508	0.66	0.573
ADCY6_9606	AVPR2_9606	C	0.662	0.08	0.34
GNG12_9606	GNB3_9606	C	0.366	0.514	0.343
GNG8_9606	GNB2_9606	C	0.391	0.343	0.13
ADCY1_9606	GNG13_9606	C	0.371	0.22	0.308
ADCY9_9606	PRKAR2A_9606	C	0.36	0.34	0.723
MIP_9606	AQP8_9606	C	0.874	0.097	0.0
GNB5_9606	ADCY8_9606	C	0.373	0.532	0.122
PRKAR1B_9606	AQP2_9606	C	0.55	0.142	0.73
ADCY8_9606	AQP1_9606	C	0.442	0.0	0.779
GNG7_9606	GNB4_9606	C	0.484	0.514	0.0
GNGT1_9606	PRKAR1B_9606	C	0.497	0.421	0.211
GNGT1_9606	GNG13_9606	C	0.629	0.246	0.0
AQP2_9606	AQP7_9606	C	0.53	0.697	0.288
GNB1_9606	GNG4_9606	C	0.505	0.537	0.0
MIP_9606	ADCY3_9606	C	0.639	0.33	0.029
AQP1_9606	AQP9_9606	C	0.683	0.489	0.109
GNB2_9606	AQP11_9606	C	0.646	0.192	0.437
PRKACA_9606	PRKAR2B_9606	C	0.794	0.042	0.158
GNG8_9606	ADCY7_9606	C	0.369	0.444	0.122
PRKACG_9606	GNG2_9606	C	0.343	0.223	0.604
AQP11_9606	AVP_9606	C	0.66	0.304	0.23
GNAS_9606	ADCY6_9606	C	0.543	0.467	0.091
ADCY6_9606	GNGT1_9606	C	0.563	0.065	0.239
GNG5_9606	GNB2_9606	C	0.395	0.308	0.13
PRKAR1B_9606	GNAS_9606	C	0.535	0.133	0.617
AQP9_9606	GNGT2_9606	C	0.394	0.366	0.289
ADCY1_9606	AQP2_9606	C	0.69	0.009	0.583
GNG2_9606	AQP8_9606	C	0.421	0.3	0.336
AQP3_9606	ADCY4_9606	C	0.753	0.164	0.143
AQP7_9606	GNG12_9606	C	0.384	0.364	0.262
PRKACB_9606	MIP_9606	C	0.523	0.517	0.375
GNG5_9606	RAB11FIP2_9606	C	0.332	0.368	0.677
AQP3_9606	PRKACG_9606	C	0.424	0.63	0.158
ADCY4_9606	GNG3_9606	C	0.358	0.235	0.308
ADCY6_9606	GNB4_9606	C	0.654	0.577	0.0
GNG12_9606	GNG7_9606	C	1.0	0.0	0.0
GNB2_9606	GNB2_9606	C	1.0	0.0	0.0
AQP10_9606	GNG10_9606	C	0.396	0.122	0.405
AQP6_9606	PRKACB_9606	C	0.434	0.279	0.271
PRKAR1A_9606	GNG3_9606	C	0.413	0.29	0.308
AQP1_9606	GNG8_9606	C	0.39	0.663	0.262
AVP_9606	GNG3_9606	C	0.241	0.726	0.604
GNG4_9606	ADCY1_9606	C	0.371	0.308	0.22
ADCY1_9606	ADCY6_9606	C	0.924	0.009	0.08
AQP7_9606	ADCY6_9606	C	0.504	0.353	0.186
AQP11_9606	PRKACB_9606	C	0.669	0.276	0.375
PRKAR2B_9606	ADCY3_9606	C	0.588	0.611	0.174
ADCY6_9606	AQP9_9606	C	0.749	0.08	0.279
GNG11_9606	AQP1_9606	C	0.389	0.3	0.711
GNG11_9606	GNGT1_9606	C	0.629	0.0	0.246
ADCY5_9606	GNAS_9606	C	0.523	0.072	0.467
GNGT2_9606	ADCY8_9606	C	0.369	0.444	0.122
PRKAR2B_9606	AQP7_9606	C	0.577	0.573	0.375
AQP7_9606	ADCY3_9606	C	0.764	0.295	0.0
GNGT2_9606	AQP5_9606	C	0.378	0.343	0.469
PRKACA_9606	GNG8_9606	C	0.385	0.592	0.343
PRKAR1B_9606	ADCY3_9606	C	0.676	0.232	0.215
AQP1_9606	GNG7_9606	C	0.389	0.711	0.3
AQP4_9606	AQP10_9606	C	0.617	0.585	0.0
PRKAR2A_9606	PRKAR1A_9606	C	0.816	0.269	0.093
AQP6_9606	PRKAR1B_9606	C	0.451	0.513	0.175
AQP11_9606	ADCY2_9606	C	0.791	0.224	0.11
ADCY2_9606	GNB4_9606	C	0.52	0.632	0.0
GNB5_9606	AQP4_9606	C	0.44	0.338	0.394
PRKAR1B_9606	PRKAR2B_9606	C	0.788	0.0	0.489
ADCY7_9606	PRKACB_9606	C	0.48	0.262	0.819
AQP3_9606	PRKAR2B_9606	C	0.599	0.232	0.611
ADCY7_9606	MYO5B_9606	C	0.233	0.451	0.795
AQP10_9606	AQP3_9606	C	0.685	0.0	0.324
ADCY1_9606	ADCY2_9606	C	0.681	0.149	0.271
GNB1_9606	AQP4_9606	C	0.44	0.558	0.394
RAB11A_9606	AVPR2_9606	C	0.638	0.548	0.316
AQP3_9606	PRKACB_9606	C	0.571	0.317	0.62
MIP_9606	AQP10_9606	C	0.509	0.544	0.0
PRKAR1A_9606	AQP10_9606	C	0.537	0.598	0.262
AQP8_9606	GNG8_9606	C	0.372	0.336	0.343
ADCY8_9606	ADCY8_9606	C	1.0	0.0	0.0
ADCY6_9606	GNG13_9606	C	0.372	0.289	0.308
PRKAR2B_9606	GNAS_9606	C	0.595	0.342	0.378
GNG13_9606	ADCY4_9606	C	0.358	0.308	0.235
GNB3_9606	GNB3_9606	C	1.0	0.0	0.0
PRKACG_9606	GNB5_9606	C	0.39	0.223	0.675
AQP8_9606	ADCY7_9606	C	0.578	0.484	0.0
PRKAR2A_9606	AQP6_9606	C	0.437	0.245	0.349
AVP_9606	AQP9_9606	C	0.365	0.564	0.669
ADCY3_9606	AQP6_9606	C	0.698	0.0	0.423
PRKAR1B_9606	GNG12_9606	C	0.491	0.211	0.308
ADCY4_9606	GNG10_9606	C	0.358	0.235	0.308
GNG3_9606	GNG7_9606	C	1.0	0.0	0.0
ADCY2_9606	MIP_9606	C	0.474	0.271	0.418
GNG4_9606	PRKACA_9606	C	0.361	0.308	0.592
AQP6_9606	GNGT1_9606	C	0.361	0.401	0.297
AQP2_9606	GNB1_9606	C	0.421	0.459	0.381
GNG10_9606	ADCY6_9606	C	0.372	0.308	0.289
GNB4_9606	ADCY4_9606	C	0.619	0.0	0.529
AQP3_9606	ADCY6_9606	C	0.666	0.185	0.224
AQP9_9606	GNG8_9606	C	0.394	0.366	0.289
RAB11FIP2_9606	ADCY5_9606	C	0.629	0.506	0.191
AQP6_9606	GNB4_9606	C	0.49	0.722	0.0
AQP5_9606	GNB4_9606	C	0.562	0.723	0.0
ADCY5_9606	GNG4_9606	C	0.366	0.271	0.308
AQP4_9606	AQP6_9606	C	0.581	0.31	0.423
RAB11A_9606	ADCY4_9606	C	0.523	0.752	0.297
MIP_9606	GNG2_9606	C	0.354	0.422	0.3
ADCY9_9606	AQP6_9606	C	0.726	0.0	0.579
RAB11A_9606	PRKACG_9606	C	0.413	0.845	0.026
GNG4_9606	GNG13_9606	C	1.0	0.0	0.0
ADCY7_9606	ADCY6_9606	C	0.862	0.0	0.362
AQP4_9606	AQP9_9606	C	0.798	0.122	0.091
PRKACB_9606	GNG8_9606	C	0.378	0.575	0.343
AQP1_9606	GNG5_9606	C	0.389	0.711	0.3
AVPR2_9606	GNG5_9606	C	0.336	0.584	0.3
GNB5_9606	AVP_9606	C	0.385	0.484	0.564
GNGT1_9606	RAB11FIP2_9606	C	0.484	0.352	0.506
AQP11_9606	GNB4_9606	C	0.547	0.715	0.0
PRKACA_9606	GNG2_9606	C	0.361	0.592	0.308
GNG13_9606	ADCY5_9606	C	0.366	0.308	0.271
AQP6_9606	GNG5_9606	C	0.352	0.516	0.3
GNB1_9606	GNG13_9606	C	0.505	0.537	0.0
GNGT1_9606	GNB5_9606	C	0.718	0.054	0.008
GNB2_9606	AVP_9606	C	0.468	0.475	0.63
GNG5_9606	GNG4_9606	C	1.0	0.0	0.0
ADCY1_9606	GNAS_9606	C	0.547	0.023	0.536
GNG12_9606	ADCY5_9606	C	0.366	0.308	0.271
PRKAR1A_9606	RAB11A_9606	C	0.561	0.228	0.65
GNG11_9606	GNG11_9606	C	1.0	0.0	0.0
AQP11_9606	GNG5_9606	C	0.327	0.438	0.308
GNG2_9606	ADCY3_9606	C	0.408	0.3	0.162
GNAS_9606	AQP9_9606	C	0.519	0.465	0.194
AQP1_9606	AQP1_9606	C	1.0	0.0	0.0
ADCY2_9606	GNGT2_9606	C	0.358	0.224	0.297
GNB5_9606	GNG7_9606	C	0.765	0.18	0.0
PRKACA_9606	GNG13_9606	C	0.361	0.592	0.308
AQP7_9606	ADCY4_9606	C	0.623	0.339	0.088
GNB5_9606	GNG10_9606	C	0.765	0.18	0.0
GNG11_9606	AQP10_9606	C	0.396	0.405	0.122
GNGT1_9606	PRKAR1A_9606	C	0.46	0.421	0.29
ADCY9_9606	GNB3_9606	C	0.446	0.34	0.343
RAB11FIP2_9606	AVPR2_9606	C	0.655	0.43	0.316
AQP8_9606	RAB11A_9606	C	0.616	0.287	0.609
ADCY2_9606	AQP9_9606	C	0.596	0.167	0.346
GNG8_9606	GNG4_9606	C	0.708	0.083	0.0
GNG10_9606	GNB4_9606	C	0.484	0.514	0.0
AQP10_9606	ADCY4_9606	C	0.798	0.0	0.303
AQP1_9606	ADCY9_9606	C	0.531	0.773	0.0
PRKAR1B_9606	RAB11A_9606	C	0.588	0.142	0.65
GNAS_9606	GNG8_9606	C	0.566	0.57	0.0
AQP10_9606	MYO5B_9606	C	0.233	0.451	0.795
GNB2_9606	PRKAR2B_9606	C	0.684	0.044	0.575
GNB4_9606	AVPR2_9606	C	0.403	0.0	0.791
MYO5B_9606	AQP4_9606	C	0.271	0.631	0.69
AQP3_9606	GNG11_9606	C	0.349	0.233	0.3
GNG7_9606	GNB2_9606	C	0.395	0.308	0.13
ADCY3_9606	RAB11A_9606	C	0.476	0.215	0.752
AQP4_9606	GNG3_9606	C	0.415	0.394	0.251
GNG12_9606	AQP2_9606	C	0.316	0.251	0.759
PRKACA_9606	ADCY4_9606	C	0.594	0.638	0.297
AQP9_9606	RAB11FIP2_9606	C	0.649	0.402	0.506
GNG3_9606	AQP2_9606	C	0.316	0.251	0.759
PRKACG_9606	ADCY8_9606	C	0.276	0.471	0.639
ADCY8_9606	ADCY1_9606	C	0.861	0.0	0.287
GNB4_9606	GNAS_9606	C	0.368	0.0	0.845
GNGT2_9606	AQP7_9606	C	0.412	0.302	0.364
PRKACG_9606	AQP5_9606	C	0.385	0.026	0.773
GNG2_9606	PRKAR2A_9606	C	0.441	0.308	0.436
GNB1_9606	AQP11_9606	C	0.598	0.395	0.194
RAB11A_9606	MIP_9606	C	0.588	0.609	0.375
GNG13_9606	AQP4_9606	C	0.415	0.251	0.394
AQP2_9606	GNB5_9606	C	0.585	0.554	0.215
RAB11FIP2_9606	ADCY1_9606	C	0.735	0.512	0.136
AQP8_9606	GNGT1_9606	C	0.526	0.177	0.297
AVP_9606	AQP8_9606	C	0.385	0.564	0.583
GNB2_9606	GNB1_9606	C	0.583	0.071	0.521
GNG7_9606	AQP7_9606	C	0.384	0.262	0.364
AQP11_9606	GNG8_9606	C	0.333	0.438	0.344
AQP11_9606	PRKACG_9606	C	0.54	0.675	0.0
AQP5_9606	AQP8_9606	C	0.808	0.169	0.02
GNG12_9606	GNG12_9606	C	1.0	0.0	0.0
GNB3_9606	GNG10_9606	C	0.366	0.343	0.514
ADCY3_9606	ADCY2_9606	C	0.584	0.162	0.252
GNG10_9606	GNG11_9606	C	1.0	0.0	0.0
AQP9_9606	AQP8_9606	C	0.849	0.146	0.071
AQP4_9606	PRKACA_9606	C	0.575	0.493	0.576
GNB1_9606	AQP6_9606	C	0.373	0.414	0.296
ADCY8_9606	PRKACB_9606	C	0.48	0.262	0.819
ADCY9_9606	ADCY6_9606	C	0.505	0.225	0.362
AQP6_9606	GNG8_9606	C	0.3	0.516	0.343
GNG12_9606	PRKAR2A_9606	C	0.441	0.308	0.436
ADCY3_9606	PRKAR2A_9606	C	0.626	0.215	0.484
GNB1_9606	AQP10_9606	C	0.427	0.704	0.122
GNB3_9606	GNG7_9606	C	0.366	0.343	0.514
ADCY1_9606	ADCY1_9606	C	1.0	0.0	0.0
ADCY8_9606	AQP11_9606	C	0.691	0.0	0.548
ADCY4_9606	GNG4_9606	C	0.358	0.235	0.308
MIP_9606	AQP11_9606	C	0.55	0.31	0.273
GNB2_9606	ADCY9_9606	C	0.373	0.487	0.34
AQP1_9606	ADCY7_9606	C	0.442	0.779	0.0
GNG12_9606	GNG11_9606	C	1.0	0.0	0.0
PRKAR2B_9606	PRKAR1A_9606	C	0.738	0.489	0.093
GNG2_9606	PRKAR1A_9606	C	0.413	0.308	0.29
GNB3_9606	GNGT2_9606	C	0.36	0.343	0.554
ADCY4_9606	ADCY2_9606	C	0.875	0.0	0.11
GNGT1_9606	AQP5_9606	C	0.511	0.249	0.27
GNG5_9606	ADCY9_9606	C	0.408	0.419	0.211
GNB3_9606	MYO5B_9606	C	0.262	0.499	0.795
MIP_9606	AQP4_9606	C	0.734	0.219	0.219
GNG13_9606	GNG7_9606	C	1.0	0.0	0.0
GNG13_9606	GNAS_9606	C	0.414	0.0	0.627
GNG13_9606	PRKAR1A_9606	C	0.413	0.308	0.29
PRKAR2A_9606	PRKAR1B_9606	C	0.905	0.269	0.0
ADCY8_9606	AVP_9606	C	0.28	0.639	0.828
ADCY3_9606	PRKACG_9606	C	0.597	0.52	0.158
GNG2_9606	GNG10_9606	C	1.0	0.0	0.0
AQP6_9606	AQP1_9606	C	0.587	0.161	0.355
PRKAR2A_9606	ADCY2_9606	C	0.616	0.419	0.301
AQP9_9606	MYO5B_9606	C	0.369	0.501	0.523
ADCY5_9606	GNB4_9606	C	0.65	0.562	0.0
GNG8_9606	AQP7_9606	C	0.412	0.302	0.364
GNAS_9606	GNG5_9606	C	0.414	0.627	0.0
PRKAR2B_9606	ADCY5_9606	C	0.549	0.535	0.124
GNAS_9606	AQP4_9606	C	0.513	0.551	0.31
ADCY5_9606	ADCY3_9606	C	0.546	0.205	0.184
GNGT1_9606	GNG2_9606	C	0.629	0.246	0.0
ADCY7_9606	RAB11A_9606	C	0.43	0.262	0.879
GNG2_9606	AQP6_9606	C	0.352	0.3	0.516
RAB11A_9606	GNB2_9606	C	0.66	0.65	0.054
AQP11_9606	AQP1_9606	C	0.517	0.172	0.512
GNB3_9606	AQP10_9606	C	0.649	0.343	0.262
GNAS_9606	GNB5_9606	C	0.526	0.427	0.008
PRKAR2B_9606	AVPR2_9606	C	0.539	0.425	0.289
GNG11_9606	GNG2_9606	C	1.0	0.0	0.0
ADCY9_9606	PRKAR2B_9606	C	0.317	0.248	0.774
AQP3_9606	GNG12_9606	C	0.349	0.233	0.3
GNG7_9606	AQP9_9606	C	0.433	0.251	0.366
AQP11_9606	RAB11A_9606	C	0.63	0.281	0.518
GNB4_9606	GNGT1_9606	C	0.452	0.0	0.665
PRKAR1B_9606	AQP7_9606	C	0.621	0.198	0.426
ADCY6_9606	AQP1_9606	C	0.476	0.067	0.568
GNAS_9606	RAB11FIP2_9606	C	0.506	0.407	0.288
PRKACB_9606	RAB11A_9606	C	0.59	0.249	0.374
ADCY3_9606	ADCY1_9606	C	0.565	0.184	0.149
GNB4_9606	RAB11FIP2_9606	C	0.516	0.0	0.821
GNG5_9606	AQP10_9606	C	0.396	0.405	0.122
GNG5_9606	AQP7_9606	C	0.384	0.262	0.364
MYO5B_9606	GNB4_9606	C	0.27	0.795	0.314
RAB11A_9606	AQP7_9606	C	0.484	0.706	0.426
GNG3_9606	ADCY2_9606	C	0.349	0.265	0.224
AQP9_9606	RAB11A_9606	C	0.662	0.328	0.531
GNG3_9606	PRKAR2B_9606	C	0.384	0.265	0.579
ADCY1_9606	GNG7_9606	C	0.371	0.22	0.308
AQP1_9606	PRKACA_9606	C	0.513	0.516	0.299
GNB2_9606	AQP7_9606	C	0.564	0.159	0.426
PRKAR2B_9606	GNGT2_9606	C	0.38	0.579	0.297
MYO5B_9606	GNGT1_9606	C	0.357	0.523	0.386
GNB2_9606	ADCY7_9606	C	0.565	0.487	0.262
GNG7_9606	GNGT1_9606	C	0.629	0.0	0.246
ADCY5_9606	AQP10_9606	C	0.859	0.343	0.0
ADCY9_9606	AQP9_9606	C	0.664	0.0	0.446
GNGT2_9606	PRKACB_9606	C	0.378	0.343	0.575
GNB4_9606	PRKAR1B_9606	C	0.679	0.0	0.536
AQP9_9606	GNB3_9606	C	0.498	0.695	0.343
AQP5_9606	AQP6_9606	C	0.65	0.202	0.26
GNG8_9606	GNGT2_9606	C	1.0	0.0	0.0
PRKAR2A_9606	AQP11_9606	C	0.673	0.295	0.318
GNB2_9606	GNG13_9606	C	0.395	0.13	0.308
GNB2_9606	ADCY8_9606	C	0.565	0.487	0.262
GNG3_9606	GNB5_9606	C	0.765	0.0	0.18
PRKACB_9606	PRKAR2A_9606	C	0.923	0.108	0.0
AVP_9606	AQP1_9606	C	0.391	0.254	0.671
PRKACB_9606	AVP_9606	C	0.541	0.512	0.381
ADCY7_9606	PRKACG_9606	C	0.276	0.639	0.471
PRKACB_9606	GNG4_9606	C	0.399	0.575	0.308
ADCY5_9606	GNB5_9606	C	0.522	0.124	0.265
AQP4_9606	PRKAR2A_9606	C	0.6	0.493	0.419
ADCY3_9606	GNG13_9606	C	0.408	0.162	0.3
GNG2_9606	GNG3_9606	C	1.0	0.0	0.0
GNB1_9606	AVPR2_9606	C	0.4	0.526	0.357
PRKAR1A_9606	GNG4_9606	C	0.413	0.29	0.308
AQP11_9606	ADCY7_9606	C	0.691	0.548	0.0
GNG3_9606	ADCY8_9606	C	0.396	0.405	0.122
ADCY8_9606	ADCY2_9606	C	0.693	0.0	0.408
GNB1_9606	GNG11_9606	C	0.505	0.537	0.0
AQP8_9606	AQP3_9606	C	0.565	0.267	0.124
ADCY4_9606	MYO5B_9606	C	0.298	0.489	0.71
ADCY3_9606	GNG5_9606	C	0.408	0.162	0.3
GNGT1_9606	GNG4_9606	C	0.629	0.246	0.0
AQP9_9606	AQP3_9606	C	0.668	0.317	0.127
GNG7_9606	PRKACA_9606	C	0.361	0.308	0.592
PRKACG_9606	AQP7_9606	C	0.453	0.158	0.746
GNG2_9606	ADCY7_9606	C	0.396	0.405	0.122
PRKACB_9606	PRKACB_9606	C	1.0	0.0	0.0
AQP7_9606	GNGT1_9606	C	0.434	0.309	0.331
AQP4_9606	GNG12_9606	C	0.415	0.394	0.251
GNB3_9606	AQP4_9606	C	0.539	0.343	0.741
PRKACA_9606	ADCY6_9606	C	0.602	0.491	0.213
AQP2_9606	AQP6_9606	C	0.584	0.193	0.065
PRKACA_9606	AVPR2_9606	C	0.628	0.377	0.322
ADCY9_9606	PRKAR1A_9606	C	0.353	0.34	0.598
GNGT1_9606	GNB3_9606	C	0.529	0.527	0.193
GNG3_9606	RAB11FIP2_9606	C	0.332	0.368	0.677
ADCY6_9606	GNG7_9606	C	0.372	0.289	0.308
GNB3_9606	GNG8_9606	C	0.36	0.343	0.554
ADCY3_9606	GNGT1_9606	C	0.451	0.162	0.433
AQP2_9606	GNGT1_9606	C	0.467	0.554	0.256
GNB4_9606	PRKAR2B_9606	C	0.492	0.0	0.846
PRKAR1B_9606	GNGT2_9606	C	0.44	0.211	0.343
GNB2_9606	AQP1_9606	C	0.47	0.248	0.75
GNG3_9606	AVPR2_9606	C	0.336	0.3	0.584
MIP_9606	ADCY7_9606	C	0.509	0.544	0.0
PRKAR1B_9606	MYO5B_9606	C	0.44	0.304	0.603
GNB3_9606	ADCY7_9606	C	0.649	0.343	0.262
GNG13_9606	MIP_9606	C	0.354	0.3	0.422
ADCY5_9606	AQP8_9606	C	0.693	0.057	0.231
MIP_9606	AQP7_9606	C	0.712	0.219	0.203
AQP2_9606	GNB4_9606	C	0.358	0.919	0.0
GNB1_9606	GNG2_9606	C	0.505	0.537	0.0
PRKACG_9606	ADCY6_9606	C	0.323	0.223	0.68
GNGT2_9606	GNB4_9606	C	0.401	0.554	0.0
PRKACB_9606	ADCY1_9606	C	0.591	0.52	0.136
AQP1_9606	AQP4_9606	C	0.699	0.495	0.19
PRKAR1A_9606	ADCY5_9606	C	0.527	0.348	0.36
ADCY6_9606	ADCY3_9606	C	0.558	0.224	0.184
GNAS_9606	GNG11_9606	C	0.414	0.627	0.0
AQP2_9606	AQP8_9606	C	0.715	0.527	0.106
PRKAR2B_9606	ADCY4_9606	C	0.658	0.611	0.213
MYO5B_9606	PRKAR2B_9606	C	0.484	0.254	0.34
PRKACG_9606	ADCY9_9606	C	0.222	0.471	0.633
AQP6_9606	GNG10_9606	C	0.352	0.516	0.3
GNG10_9606	RAB11FIP2_9606	C	0.332	0.368	0.677
GNG12_9606	RAB11FIP2_9606	C	0.332	0.368	0.677
GNGT2_9606	GNG5_9606	C	0.708	0.083	0.0
AVPR2_9606	MYO5B_9606	C	0.475	0.425	0.477
GNB3_9606	PRKAR2A_9606	C	0.577	0.343	0.723
GNG13_9606	RAB11A_9606	C	0.319	0.308	0.703
GNG5_9606	PRKACA_9606	C	0.361	0.308	0.592
ADCY1_9606	GNG8_9606	C	0.355	0.22	0.344
GNG11_9606	GNG8_9606	C	0.708	0.0	0.083
MYO5B_9606	ADCY6_9606	C	0.348	0.593	0.384
GNB1_9606	PRKACA_9606	C	0.47	0.408	0.318
GNG4_9606	AQP3_9606	C	0.349	0.3	0.233
AQP2_9606	PRKACG_9606	C	0.427	0.891	0.026
AQP2_9606	PRKAR2B_9606	C	0.569	0.378	0.274
AVPR2_9606	GNG7_9606	C	0.336	0.584	0.3
GNG11_9606	PRKAR2B_9606	C	0.384	0.265	0.579
AQP7_9606	GNG11_9606	C	0.384	0.364	0.262
GNG10_9606	GNG13_9606	C	1.0	0.0	0.0
PRKACG_9606	AQP4_9606	C	0.359	0.158	0.836
PRKACG_9606	GNG5_9606	C	0.343	0.223	0.604
ADCY3_9606	AVP_9606	C	0.464	0.52	0.696
PRKAR1A_9606	PRKACB_9606	C	0.765	0.093	0.421
AQP6_9606	AQP7_9606	C	0.529	0.423	0.295
ADCY4_9606	GNB5_9606	C	0.406	0.235	0.389
ADCY4_9606	PRKACB_9606	C	0.64	0.297	0.62
ADCY2_9606	AVP_9606	C	0.529	0.484	0.456
AQP4_9606	ADCY6_9606	C	0.611	0.464	0.224
AQP1_9606	PRKAR2A_9606	C	0.509	0.598	0.276
RAB11A_9606	GNGT1_9606	C	0.485	0.531	0.304
GNG8_9606	PRKAR1B_9606	C	0.44	0.343	0.211
MYO5B_9606	ADCY8_9606	C	0.233	0.795	0.451
AQP7_9606	ADCY9_9606	C	0.522	0.512	0.0
GNG10_9606	GNG4_9606	C	1.0	0.0	0.0
GNB2_9606	MIP_9606	C	0.458	0.275	0.506
ADCY8_9606	GNG13_9606	C	0.396	0.122	0.405
PRKACB_9606	GNG5_9606	C	0.399	0.575	0.308
AQP2_9606	ADCY2_9606	C	0.649	0.706	0.149
PRKACA_9606	AQP8_9606	C	0.614	0.491	0.287
AQP3_9606	GNG10_9606	C	0.349	0.233	0.3
GNG7_9606	AQP3_9606	C	0.349	0.3	0.233
AQP2_9606	AVP_9606	C	0.529	0.636	0.268
ADCY2_9606	PRKAR1B_9606	C	0.643	0.301	0.188
GNB2_9606	PRKAR1A_9606	C	0.686	0.054	0.228
GNB5_9606	GNG2_9606	C	0.765	0.18	0.0
AVPR2_9606	ADCY8_9606	C	0.44	0.682	0.0
PRKAR1B_9606	GNG3_9606	C	0.491	0.211	0.308
GNB3_9606	MIP_9606	C	0.458	0.343	0.679
AQP4_9606	GNG4_9606	C	0.415	0.394	0.251
RAB11A_9606	GNG5_9606	C	0.319	0.703	0.308
GNG10_9606	GNG10_9606	C	1.0	0.0	0.0
MIP_9606	AQP6_9606	C	0.618	0.192	0.324
RAB11FIP2_9606	RAB11A_9606	C	0.765	0.005	0.071
RAB11FIP2_9606	RAB11FIP2_9606	C	1.0	0.0	0.0
ADCY8_9606	AQP6_9606	C	0.522	0.0	0.595
AQP8_9606	AQP8_9606	C	1.0	0.0	0.0
GNG13_9606	GNG8_9606	C	0.708	0.0	0.083
ADCY1_9606	AQP9_9606	C	0.765	0.009	0.279
PRKACB_9606	GNGT1_9606	C	0.465	0.462	0.304
AVPR2_9606	ADCY2_9606	C	0.488	0.514	0.252
ADCY5_9606	GNB3_9606	C	0.607	0.409	0.193
GNG4_9606	GNG7_9606	C	1.0	0.0	0.0
GNB3_9606	GNB1_9606	C	0.72	0.0	0.537
GNG11_9606	ADCY2_9606	C	0.349	0.265	0.224
PRKAR1A_9606	AQP7_9606	C	0.589	0.282	0.426
ADCY2_9606	GNG12_9606	C	0.349	0.224	0.265
AQP10_9606	GNG3_9606	C	0.396	0.122	0.405
RAB11FIP2_9606	GNG2_9606	C	0.332	0.677	0.368
AQP6_9606	AQP11_9606	C	0.481	0.313	0.187
GNB2_9606	ADCY5_9606	C	0.541	0.275	0.36
ADCY5_9606	AQP6_9606	C	0.522	0.057	0.378
GNGT1_9606	GNB2_9606	C	0.496	0.421	0.13
GNG4_9606	ADCY2_9606	C	0.349	0.265	0.224
GNG11_9606	AQP8_9606	C	0.421	0.3	0.336
AQP8_9606	GNG10_9606	C	0.421	0.336	0.3
AQP9_9606	AQP2_9606	C	0.759	0.174	0.484
GNG12_9606	GNG3_9606	C	1.0	0.0	0.0
PRKACG_9606	GNAS_9606	C	0.46	0.0	0.814
AQP11_9606	GNG7_9606	C	0.327	0.438	0.308
PRKACG_9606	AQP6_9606	C	0.335	0.026	0.716
GNG10_9606	GNG12_9606	C	1.0	0.0	0.0
GNGT1_9606	GNB1_9606	C	0.814	0.0	0.254
ADCY3_9606	ADCY4_9606	C	0.692	0.162	0.143
GNG2_9606	GNG7_9606	C	1.0	0.0	0.0
GNB2_9606	PRKAR2A_9606	C	0.693	0.054	0.386
RAB11FIP2_9606	AVP_9606	C	0.461	0.506	0.268
ADCY5_9606	AQP3_9606	C	0.658	0.205	0.185
AQP2_9606	AQP1_9606	C	0.608	0.305	0.314
AQP8_9606	GNGT2_9606	C	0.372	0.336	0.343
ADCY2_9606	GNG5_9606	C	0.349	0.224	0.265
GNG12_9606	AQP10_9606	C	0.396	0.405	0.122
GNB4_9606	ADCY9_9606	C	0.596	0.0	0.34
AVP_9606	PRKAR1A_9606	C	0.524	0.62	0.529
GNG2_9606	PRKAR2B_9606	C	0.384	0.265	0.579
GNB1_9606	PRKAR2A_9606	C	0.482	0.499	0.309
GNG5_9606	AQP3_9606	C	0.349	0.3	0.233
RAB11FIP2_9606	ADCY7_9606	C	0.486	0.821	0.262
GNG10_9606	RAB11A_9606	C	0.319	0.308	0.703
AQP3_9606	GNB4_9606	C	0.481	0.546	0.0
RAB11FIP2_9606	PRKACB_9606	C	0.642	0.329	0.272
PRKAR2A_9606	ADCY8_9606	C	0.542	0.723	0.262
PRKACB_9606	GNG11_9606	C	0.399	0.575	0.308
PRKACA_9606	GNB3_9606	C	0.495	0.826	0.343
GNG11_9606	ADCY7_9606	C	0.396	0.405	0.122
GNG4_9606	AQP8_9606	C	0.421	0.3	0.336
AQP8_9606	AQP10_9606	C	0.578	0.484	0.0
GNB5_9606	RAB11A_9606	C	0.553	0.265	0.531
GNB2_9606	GNB5_9606	C	0.423	0.13	0.388
AVP_9606	AQP6_9606	C	0.374	0.268	0.438
ADCY4_9606	AQP9_9606	C	0.616	0.165	0.392
PRKAR1B_9606	GNG10_9606	C	0.491	0.211	0.308
GNG2_9606	AVP_9606	C	0.241	0.604	0.726
AQP2_9606	GNB2_9606	C	0.592	0.73	0.054
GNG4_9606	RAB11FIP2_9606	C	0.332	0.368	0.677
PRKACG_9606	GNG11_9606	C	0.343	0.223	0.604
ADCY7_9606	GNG13_9606	C	0.396	0.122	0.405
AQP8_9606	PRKAR2B_9606	C	0.526	0.245	0.535
ADCY4_9606	MIP_9606	C	0.511	0.165	0.418
AVPR2_9606	AVPR2_9606	C	1.0	0.0	0.0
MYO5B_9606	GNGT2_9606	C	0.299	0.644	0.443
ADCY7_9606	AVPR2_9606	C	0.44	0.0	0.682
PRKAR2A_9606	RAB11FIP2_9606	C	0.585	0.245	0.42
ADCY4_9606	AQP8_9606	C	0.561	0.165	0.352
GNB1_9606	ADCY6_9606	C	0.494	0.452	0.065
GNGT1_9606	AQP10_9606	C	0.406	0.561	0.122
AVPR2_9606	ADCY9_9606	C	0.508	0.684	0.0
AQP11_9606	GNG11_9606	C	0.327	0.438	0.308
ADCY1_9606	GNG5_9606	C	0.371	0.22	0.308
GNB4_9606	MIP_9606	C	0.486	0.0	0.679
AQP1_9606	AQP3_9606	C	0.643	0.632	0.105
GNB4_9606	GNB1_9606	C	0.461	0.0	0.787
GNB1_9606	ADCY2_9606	C	0.528	0.432	0.093
ADCY8_9606	GNG11_9606	C	0.396	0.122	0.405
GNG11_9606	AQP5_9606	C	0.395	0.3	0.469
PRKAR2B_9606	ADCY2_9606	C	0.712	0.543	0.174
PRKACA_9606	GNG11_9606	C	0.361	0.592	0.308
ADCY1_9606	GNB1_9606	C	0.457	0.062	0.509
GNG11_9606	GNB3_9606	C	0.366	0.514	0.343
GNG7_9606	PRKAR2B_9606	C	0.384	0.265	0.579
ADCY6_9606	ADCY6_9606	C	1.0	0.0	0.0
AQP6_9606	PRKAR2B_9606	C	0.448	0.225	0.292
ADCY2_9606	MYO5B_9606	C	0.291	0.446	0.631
GNGT1_9606	ADCY2_9606	C	0.42	0.324	0.168
PRKAR2A_9606	AVP_9606	C	0.527	0.451	0.433
AQP10_9606	RAB11FIP2_9606	C	0.486	0.262	0.821
GNG4_9606	PRKAR1B_9606	C	0.491	0.308	0.211
ADCY3_9606	MYO5B_9606	C	0.346	0.424	0.71
GNB1_9606	MYO5B_9606	C	0.356	0.46	0.376
GNB3_9606	AQP3_9606	C	0.491	0.343	0.546
AQP4_9606	GNG2_9606	C	0.415	0.394	0.251
GNB2_9606	ADCY4_9606	C	0.63	0.248	0.297
AQP11_9606	PRKAR2B_9606	C	0.682	0.225	0.421
AQP7_9606	AQP1_9606	C	0.685	0.134	0.512
GNB3_9606	PRKACG_9606	C	0.38	0.635	0.471
ADCY2_9606	GNG7_9606	C	0.349	0.224	0.265
GNAS_9606	AQP10_9606	C	0.466	0.755	0.054
GNG8_9606	ADCY9_9606	C	0.32	0.467	0.211
MYO5B_9606	ADCY1_9606	C	0.351	0.593	0.311
AQP8_9606	AQP4_9606	C	0.658	0.23	0.329
AVPR2_9606	AVP_9606	C	0.494	0.466	0.388
AQP2_9606	ADCY4_9606	C	0.587	0.752	0.143
AQP9_9606	AQP6_9606	C	0.689	0.146	0.324
GNGT2_9606	GNB5_9606	C	0.615	0.083	0.18
PRKAR2A_9606	RAB11A_9606	C	0.575	0.218	0.486
ADCY4_9606	GNB3_9606	C	0.73	0.27	0.058
GNG2_9606	ADCY9_9606	C	0.408	0.419	0.211
GNG2_9606	GNG2_9606	C	1.0	0.0	0.0
AQP2_9606	GNAS_9606	C	0.633	0.188	0.275
AQP7_9606	ADCY5_9606	C	0.493	0.353	0.17
GNG12_9606	GNG4_9606	C	1.0	0.0	0.0
ADCY4_9606	GNG12_9606	C	0.358	0.235	0.308
PRKAR1B_9606	AVP_9606	C	0.556	0.446	0.62
PRKAR2B_9606	MIP_9606	C	0.496	0.535	0.325
GNB4_9606	GNG8_9606	C	0.401	0.0	0.554
AQP1_9606	ADCY1_9606	C	0.495	0.618	0.0
AQP1_9606	GNAS_9606	C	0.492	0.398	0.309
AQP11_9606	GNG2_9606	C	0.327	0.438	0.308
AVPR2_9606	AQP2_9606	C	0.741	0.044	0.265
PRKAR2A_9606	GNG11_9606	C	0.441	0.436	0.308
PRKAR1A_9606	AVPR2_9606	C	0.518	0.274	0.542
PRKAR2B_9606	GNG13_9606	C	0.384	0.579	0.265
GNG2_9606	ADCY5_9606	C	0.366	0.308	0.271
RAB11FIP2_9606	PRKAR1A_9606	C	0.511	0.626	0.274
GNG11_9606	AQP4_9606	C	0.415	0.251	0.394
GNB1_9606	RAB11FIP2_9606	C	0.487	0.444	0.382
RAB11FIP2_9606	GNG7_9606	C	0.332	0.677	0.368
MIP_9606	AVPR2_9606	C	0.746	0.192	0.274
MYO5B_9606	GNG2_9606	C	0.358	0.644	0.409
ADCY8_9606	GNG2_9606	C	0.396	0.122	0.405
RAB11A_9606	AQP5_9606	C	0.615	0.518	0.361
ADCY3_9606	AQP9_9606	C	0.701	0.029	0.292
GNG3_9606	PRKACG_9606	C	0.343	0.604	0.223
MYO5B_9606	AQP2_9606	C	0.505	0.17	0.394
RAB11A_9606	ADCY9_9606	C	0.271	0.879	0.34
ADCY9_9606	GNGT2_9606	C	0.32	0.211	0.467
GNG10_9606	MIP_9606	C	0.354	0.3	0.422
GNG11_9606	GNG7_9606	C	1.0	0.0	0.0
AQP11_9606	AQP11_9606	C	1.0	0.0	0.0
GNAS_9606	GNG12_9606	C	0.414	0.627	0.0
GNG10_9606	MYO5B_9606	C	0.358	0.409	0.644
ADCY2_9606	AQP10_9606	C	0.693	0.408	0.0
GNB5_9606	PRKAR1A_9606	C	0.434	0.388	0.29
AQP5_9606	GNG4_9606	C	0.395	0.469	0.3
ADCY1_9606	RAB11A_9606	C	0.621	0.125	0.609
GNG5_9606	GNG10_9606	C	1.0	0.0	0.0
PRKAR1B_9606	ADCY6_9606	C	0.596	0.26	0.378
GNB1_9606	GNG5_9606	C	0.505	0.537	0.0
GNAS_9606	AQP3_9606	C	0.552	0.596	0.133
PRKACB_9606	MYO5B_9606	C	0.496	0.275	0.276
GNG8_9606	MIP_9606	C	0.373	0.343	0.422
GNG12_9606	PRKACG_9606	C	0.343	0.604	0.223
AQP10_9606	AQP6_9606	C	0.522	0.0	0.595
PRKAR1A_9606	AQP3_9606	C	0.563	0.324	0.317
GNG3_9606	GNG5_9606	C	1.0	0.0	0.0
GNG4_9606	GNB5_9606	C	0.765	0.0	0.18
GNB2_9606	ADCY3_9606	C	0.576	0.248	0.215
PRKACG_9606	PRKACA_9606	C	0.545	0.0	0.767
ADCY8_9606	RAB11A_9606	C	0.43	0.262	0.879
AQP7_9606	GNG2_9606	C	0.384	0.364	0.262
GNG2_9606	GNG12_9606	C	1.0	0.0	0.0
AQP4_9606	ADCY5_9606	C	0.605	0.464	0.205
GNB3_9606	AQP8_9606	C	0.501	0.343	0.625
PRKACB_9606	GNG12_9606	C	0.399	0.575	0.308
AQP5_9606	ADCY9_9606	C	0.607	0.531	0.0
AQP3_9606	ADCY2_9606	C	0.69	0.164	0.252
MIP_9606	MYO5B_9606	C	0.334	0.569	0.593
ADCY3_9606	RAB11FIP2_9606	C	0.48	0.215	0.66
AQP8_9606	GNB1_9606	C	0.439	0.177	0.526
PRKACA_9606	GNG3_9606	C	0.361	0.592	0.308
MYO5B_9606	AQP1_9606	C	0.321	0.296	0.574
ADCY3_9606	AQP5_9606	C	0.687	0.0	0.366
AVP_9606	GNG10_9606	C	0.241	0.726	0.604
ADCY5_9606	GNG8_9606	C	0.351	0.271	0.344
AQP9_9606	GNG12_9606	C	0.433	0.366	0.251
ADCY9_9606	GNG10_9606	C	0.408	0.211	0.419
AQP2_9606	ADCY9_9606	C	0.292	0.843	0.14
ADCY3_9606	AQP8_9606	C	0.737	0.029	0.23
GNG7_9606	GNGT2_9606	C	0.708	0.0	0.083
AQP9_9606	GNG2_9606	C	0.433	0.366	0.251
ADCY8_9606	AQP2_9606	C	0.448	0.0	0.861
AQP5_9606	GNG12_9606	C	0.396	0.469	0.3
ADCY6_9606	PRKACB_9606	C	0.562	0.213	0.517
GNB3_9606	GNB4_9606	C	0.735	0.343	0.0
AQP4_9606	PRKAR1A_9606	C	0.597	0.493	0.269
AQP10_9606	AQP7_9606	C	0.487	0.0	0.565
GNG10_9606	PRKAR2B_9606	C	0.384	0.265	0.579
PRKACG_9606	AQP1_9606	C	0.355	0.158	0.899
AQP10_9606	AQP11_9606	C	0.691	0.0	0.548
GNAS_9606	GNG2_9606	C	0.414	0.627	0.0
AQP9_9606	GNB4_9606	C	0.534	0.695	0.0
GNG13_9606	GNG11_9606	C	1.0	0.0	0.0
AQP8_9606	ADCY8_9606	C	0.578	0.484	0.0
AVP_9606	GNG7_9606	C	0.241	0.726	0.604
GNG2_9606	GNGT2_9606	C	0.708	0.0	0.083
ADCY7_9606	AQP4_9606	C	0.617	0.0	0.585
GNG12_9606	AVP_9606	C	0.241	0.604	0.726
AVP_9606	PRKACG_9606	C	0.577	0.62	0.0
GNAS_9606	GNG4_9606	C	0.414	0.627	0.0
GNG11_9606	ADCY5_9606	C	0.366	0.308	0.271
AQP10_9606	AQP10_9606	C	1.0	0.0	0.0
GNB1_9606	PRKACB_9606	C	0.482	0.408	0.338
AQP1_9606	PRKAR2B_9606	C	0.54	0.408	0.278
PRKACA_9606	AQP9_9606	C	0.606	0.436	0.328
MYO5B_9606	ADCY5_9606	C	0.323	0.593	0.365
ADCY9_9606	AQP8_9606	C	0.7	0.0	0.387
GNGT1_9606	GNG12_9606	C	0.629	0.246	0.0
PRKAR2A_9606	GNG13_9606	C	0.441	0.436	0.308
PRKACA_9606	PRKACA_9606	C	1.0	0.0	0.0
PRKAR1B_9606	ADCY7_9606	C	0.604	0.536	0.262
GNG13_9606	AVP_9606	C	0.241	0.604	0.726
PRKAR1B_9606	ADCY9_9606	C	0.412	0.536	0.34
PRKACG_9606	GNG10_9606	C	0.343	0.223	0.604
ADCY6_9606	PRKAR1A_9606	C	0.539	0.378	0.348
ADCY8_9606	AQP5_9606	C	0.571	0.0	0.596
AQP6_9606	AQP3_9606	C	0.465	0.422	0.103
MYO5B_9606	AQP5_9606	C	0.338	0.477	0.54
GNG7_9606	ADCY9_9606	C	0.408	0.419	0.211
GNG4_9606	ADCY3_9606	C	0.408	0.3	0.162
GNG5_9606	GNB4_9606	C	0.484	0.514	0.0
ADCY4_9606	PRKAR1B_9606	C	0.694	0.297	0.232
GNAS_9606	GNB1_9606	C	0.617	0.283	0.229
GNB1_9606	GNGT2_9606	C	0.486	0.537	0.083
AVP_9606	AVP_9606	C	1.0	0.0	0.0
AQP5_9606	AQP4_9606	C	0.685	0.279	0.232
AQP3_9606	AQP3_9606	C	1.0	0.0	0.0
GNB3_9606	PRKAR2B_9606	C	0.51	0.343	0.846
GNG11_9606	GNB2_9606	C	0.395	0.308	0.13
GNGT2_9606	GNG11_9606	C	0.708	0.083	0.0
ADCY7_9606	GNG3_9606	C	0.396	0.122	0.405
ADCY1_9606	GNB4_9606	C	0.653	0.516	0.0
GNGT1_9606	AVP_9606	C	0.391	0.421	0.441
GNGT2_9606	AVPR2_9606	C	0.304	0.343	0.584
AQP5_9606	GNB1_9606	C	0.5	0.27	0.455
AQP9_9606	GNG4_9606	C	0.433	0.366	0.251
MIP_9606	RAB11FIP2_9606	C	0.622	0.375	0.506
GNG13_9606	GNGT2_9606	C	0.708	0.0	0.083
AQP10_9606	ADCY9_9606	C	0.604	0.0	0.225
GNG10_9606	AQP5_9606	C	0.396	0.3	0.469
PRKAR2A_9606	AQP2_9606	C	0.543	0.218	0.597
AQP9_9606	GNB1_9606	C	0.457	0.248	0.475
ADCY3_9606	GNB3_9606	C	0.521	0.457	0.343
ADCY6_9606	GNG5_9606	C	0.372	0.289	0.308
GNB5_9606	PRKACA_9606	C	0.593	0.272	0.442
PRKACA_9606	ADCY5_9606	C	0.574	0.491	0.191
MIP_9606	GNGT2_9606	C	0.373	0.422	0.343
PRKAR2A_9606	ADCY7_9606	C	0.542	0.723	0.262
ADCY4_9606	GNGT1_9606	C	0.447	0.166	0.362
ADCY9_9606	AVP_9606	C	0.186	0.633	0.828
GNB2_9606	PRKACA_9606	C	0.62	0.054	0.54
AQP7_9606	GNB1_9606	C	0.426	0.3	0.491
GNGT1_9606	ADCY1_9606	C	0.5	0.304	0.062
ADCY1_9606	PRKAR1B_9606	C	0.599	0.308	0.26
GNG12_9606	GNG13_9606	C	1.0	0.0	0.0
ADCY2_9606	GNB5_9606	C	0.386	0.224	0.34
PRKACB_9606	ADCY9_9606	C	0.31	0.819	0.34
GNAS_9606	GNGT2_9606	C	0.566	0.57	0.0
PRKACB_9606	ADCY3_9606	C	0.615	0.62	0.215
AQP1_9606	ADCY2_9606	C	0.495	0.629	0.189
ADCY1_9606	PRKAR1A_9606	C	0.542	0.308	0.348
ADCY6_9606	GNB2_9606	C	0.55	0.378	0.275
PRKAR2A_9606	PRKAR2A_9606	C	1.0	0.0	0.0
ADCY4_9606	GNG5_9606	C	0.358	0.235	0.308
AQP3_9606	ADCY9_9606	C	0.453	0.249	0.14
AQP10_9606	PRKAR2B_9606	C	0.521	0.122	0.774
PRKAR1A_9606	GNG5_9606	C	0.413	0.29	0.308
AQP8_9606	PRKACG_9606	C	0.348	0.738	0.223
AVP_9606	GNG5_9606	C	0.241	0.726	0.604
GNB2_9606	AQP5_9606	C	0.574	0.192	0.515
GNG8_9606	AQP4_9606	C	0.434	0.289	0.394
ADCY1_9606	AQP6_9606	C	0.542	0.009	0.378
GNB5_9606	ADCY7_9606	C	0.373	0.532	0.122
GNGT2_9606	PRKAR1A_9606	C	0.441	0.343	0.29
ADCY2_9606	PRKACG_9606	C	0.373	0.714	0.158
GNG13_9606	ADCY9_9606	C	0.408	0.419	0.211
GNB5_9606	MYO5B_9606	C	0.44	0.348	0.523
AQP8_9606	PRKAR1B_9606	C	0.558	0.436	0.26
AQP4_9606	PRKAR2B_9606	C	0.6	0.442	0.561
MIP_9606	AQP9_9606	C	0.76	0.192	0.146
AVPR2_9606	AQP5_9606	C	0.798	0.183	0.164
PRKAR2A_9606	AQP5_9606	C	0.57	0.301	0.399
AQP5_9606	AQP10_9606	C	0.571	0.596	0.0
GNGT1_9606	AQP9_9606	C	0.526	0.256	0.248
PRKACB_9606	PRKAR2B_9606	C	0.866	0.074	0.171
AQP1_9606	GNB3_9606	C	0.44	0.788	0.193
AQP9_9606	PRKAR1B_9606	C	0.552	0.441	0.211
AQP9_9606	AQP10_9606	C	0.644	0.521	0.0
AQP1_9606	AQP8_9606	C	0.687	0.471	0.02
AQP10_9606	PRKACG_9606	C	0.276	0.639	0.471
MIP_9606	GNG11_9606	C	0.354	0.422	0.3
AQP5_9606	PRKAR1B_9606	C	0.59	0.515	0.175
MIP_9606	AQP5_9606	C	0.736	0.115	0.169
ADCY8_9606	RAB11FIP2_9606	C	0.486	0.262	0.821
PRKACB_9606	AQP10_9606	C	0.48	0.819	0.262
PRKACG_9606	ADCY5_9606	C	0.307	0.223	0.67
GNAS_9606	AQP5_9606	C	0.55	0.365	0.194
GNG12_9606	AVPR2_9606	C	0.336	0.3	0.584
AQP5_9606	GNG5_9606	C	0.395	0.469	0.3
ADCY4_9606	GNGT2_9606	C	0.347	0.235	0.344
RAB11A_9606	GNG4_9606	C	0.319	0.703	0.308
GNGT1_9606	GNGT2_9606	C	0.57	0.246	0.083
AQP11_9606	RAB11FIP2_9606	C	0.613	0.281	0.415
AQP4_9606	AVP_9606	C	0.371	0.836	0.696
AQP11_9606	AQP9_9606	C	0.635	0.273	0.279
PRKACB_9606	GNB5_9606	C	0.525	0.464	0.272
AQP3_9606	MIP_9606	C	0.681	0.018	0.253
ADCY7_9606	AVP_9606	C	0.28	0.639	0.828
AQP2_9606	AQP11_9606	C	0.706	0.535	0.147
GNG13_9606	AQP7_9606	C	0.384	0.262	0.364
AQP1_9606	RAB11FIP2_9606	C	0.506	0.437	0.269
AQP7_9606	AQP7_9606	C	1.0	0.0	0.0
AQP3_9606	AVP_9606	C	0.417	0.63	0.696
GNG5_9606	PRKAR2A_9606	C	0.441	0.308	0.436
GNG2_9606	GNG4_9606	C	1.0	0.0	0.0
AQP4_9606	PRKAR1B_9606	C	0.623	0.493	0.188
AQP11_9606	GNGT1_9606	C	0.505	0.261	0.261
GNG11_9606	ADCY4_9606	C	0.358	0.308	0.235
AQP11_9606	ADCY9_9606	C	0.396	0.548	0.225
AQP10_9606	ADCY1_9606	C	0.861	0.0	0.287
GNG12_9606	AQP11_9606	C	0.327	0.308	0.438
PRKAR2B_9606	ADCY7_9606	C	0.521	0.774	0.122
ADCY2_9606	AQP5_9606	C	0.56	0.189	0.394
GNB1_9606	ADCY7_9606	C	0.427	0.704	0.122
AQP1_9606	GNG3_9606	C	0.389	0.711	0.3
ADCY3_9606	ADCY9_9606	C	0.756	0.178	0.0
ADCY1_9606	MIP_9606	C	0.649	0.009	0.31
GNG10_9606	AQP11_9606	C	0.327	0.308	0.438
GNG3_9606	GNB4_9606	C	0.484	0.514	0.0
GNB2_9606	AQP3_9606	C	0.549	0.248	0.317
PRKAR1A_9606	AQP5_9606	C	0.547	0.274	0.515
GNG8_9606	PRKAR2A_9606	C	0.407	0.343	0.436
RAB11A_9606	GNB4_9606	C	0.443	0.879	0.0
ADCY1_9606	GNG12_9606	C	0.371	0.22	0.308
RAB11FIP2_9606	GNGT2_9606	C	0.318	0.677	0.406
GNG7_9606	PRKAR1B_9606	C	0.491	0.308	0.211
PRKAR2A_9606	AVPR2_9606	C	0.554	0.301	0.41
MIP_9606	GNG4_9606	C	0.354	0.422	0.3
PRKAR1A_9606	AQP9_9606	C	0.504	0.29	0.441
AQP4_9606	GNGT1_9606	C	0.449	0.394	0.373
AQP3_9606	RAB11A_9606	C	0.475	0.317	0.752
ADCY5_9606	ADCY1_9606	C	0.903	0.057	0.009
PRKACB_9606	AQP1_9606	C	0.551	0.326	0.56
AQP1_9606	GNGT2_9606	C	0.39	0.663	0.262
GNB3_9606	PRKAR1A_9606	C	0.575	0.343	0.598
GNG12_9606	PRKAR2B_9606	C	0.384	0.265	0.579
MIP_9606	GNG5_9606	C	0.354	0.422	0.3
GNB5_9606	PRKAR2B_9606	C	0.454	0.232	0.49
PRKAR1B_9606	ADCY5_9606	C	0.582	0.26	0.36
GNB1_9606	GNG8_9606	C	0.486	0.537	0.083
AQP6_9606	GNB2_9606	C	0.404	0.513	0.192
AQP8_9606	GNG5_9606	C	0.421	0.336	0.3
AQP7_9606	PRKAR2A_9606	C	0.594	0.426	0.435
ADCY3_9606	AQP10_9606	C	0.559	0.322	0.0
ADCY5_9606	ADCY6_9606	C	0.975	0.024	0.0
ADCY4_9606	GNG2_9606	C	0.358	0.235	0.308
GNB3_9606	ADCY1_9606	C	0.6	0.343	0.516
MIP_9606	AQP1_9606	C	0.646	0.115	0.471
AQP5_9606	AQP9_9606	C	0.773	0.196	0.109
GNG2_9606	PRKACB_9606	C	0.399	0.308	0.575
AQP8_9606	GNB4_9606	C	0.568	0.625	0.0
GNGT2_9606	AQP6_9606	C	0.3	0.343	0.516
GNG3_9606	ADCY6_9606	C	0.372	0.308	0.289
ADCY7_9606	AQP6_9606	C	0.522	0.0	0.595
ADCY4_9606	ADCY5_9606	C	0.755	0.107	0.17
AQP10_9606	RAB11A_9606	C	0.43	0.262	0.879
AQP10_9606	GNG4_9606	C	0.396	0.122	0.405
ADCY2_9606	AQP8_9606	C	0.495	0.271	0.352
MYO5B_9606	PRKACG_9606	C	0.38	0.749	0.026
AQP1_9606	GNB5_9606	C	0.459	0.627	0.259
GNB4_9606	PRKACA_9606	C	0.464	0.0	0.826
GNG10_9606	PRKACA_9606	C	0.361	0.308	0.592
GNG8_9606	GNG12_9606	C	0.708	0.083	0.0
GNB3_9606	ADCY8_9606	C	0.649	0.343	0.262
ADCY5_9606	AQP9_9606	C	0.733	0.057	0.279
AQP7_9606	GNB5_9606	C	0.42	0.364	0.352
GNG11_9606	GNB4_9606	C	0.484	0.514	0.0
GNB3_9606	AQP11_9606	C	0.68	0.058	0.518
RAB11FIP2_9606	ADCY9_9606	C	0.315	0.821	0.34
RAB11A_9606	GNG2_9606	C	0.319	0.703	0.308
AQP11_9606	GNAS_9606	C	0.712	0.102	0.345
ADCY2_9606	GNG13_9606	C	0.349	0.224	0.265
GNG11_9606	GNG5_9606	C	1.0	0.0	0.0
GNG5_9606	GNG5_9606	C	1.0	0.0	0.0
ADCY6_9606	GNG11_9606	C	0.372	0.289	0.308
ADCY6_9606	AQP5_9606	C	0.643	0.067	0.319
ADCY5_9606	GNGT1_9606	C	0.579	0.067	0.244
RAB11FIP2_9606	PRKAR2B_9606	C	0.584	0.284	0.323
GNG3_9606	GNG10_9606	C	1.0	0.0	0.0
AQP4_9606	AVPR2_9606	C	0.621	0.31	0.489
PRKACG_9606	GNG7_9606	C	0.343	0.223	0.604
AQP6_9606	GNG4_9606	C	0.352	0.516	0.3
GNG13_9606	AQP11_9606	C	0.327	0.308	0.438
GNB1_9606	MIP_9606	C	0.412	0.526	0.284
AQP6_9606	PRKACA_9606	C	0.431	0.279	0.273
ADCY8_9606	AQP10_9606	C	1.0	0.0	0.0
GNG5_9606	GNGT1_9606	C	0.629	0.0	0.246
PRKAR1B_9606	GNB5_9606	C	0.495	0.211	0.388
MYO5B_9606	GNG3_9606	C	0.358	0.644	0.409
PRKAR2B_9606	AQP5_9606	C	0.558	0.425	0.326
ADCY8_9606	ADCY4_9606	C	0.798	0.0	0.303
AQP11_9606	ADCY1_9606	C	0.754	0.273	0.009
RAB11A_9606	AQP6_9606	C	0.545	0.2	0.053
RAB11A_9606	PRKAR2B_9606	C	0.591	0.333	0.301
ADCY3_9606	GNG8_9606	C	0.364	0.162	0.343
GNG8_9606	GNGT1_9606	C	0.57	0.083	0.246
GNG11_9606	RAB11FIP2_9606	C	0.332	0.368	0.677
AQP2_9606	RAB11A_9606	C	0.794	0.075	0.082
ADCY8_9606	ADCY6_9606	C	0.862	0.0	0.362
ADCY3_9606	ADCY8_9606	C	0.559	0.322	0.0
GNB4_9606	GNG4_9606	C	0.484	0.0	0.514
PRKAR1B_9606	PRKAR1A_9606	C	0.884	0.0	0.093
GNG7_9606	AQP2_9606	C	0.316	0.251	0.759
AQP10_9606	AVPR2_9606	C	0.44	0.0	0.682
GNG13_9606	AVPR2_9606	C	0.336	0.3	0.584
AQP7_9606	AVPR2_9606	C	0.605	0.295	0.489
GNB5_9606	AQP8_9606	C	0.636	0.251	0.177
AVP_9606	ADCY4_9606	C	0.597	0.456	0.344
GNGT2_9606	PRKAR2A_9606	C	0.407	0.343	0.436
AQP7_9606	GNG3_9606	C	0.384	0.364	0.262
GNB5_9606	ADCY9_9606	C	0.336	0.569	0.211
GNG3_9606	ADCY1_9606	C	0.371	0.308	0.22
GNB3_9606	PRKAR1B_9606	C	0.631	0.343	0.536
GNG2_9606	GNG5_9606	C	1.0	0.0	0.0
PRKAR2B_9606	PRKAR2A_9606	C	0.868	0.233	0.0
GNGT2_9606	AVP_9606	C	0.392	0.502	0.615
ADCY9_9606	GNG11_9606	C	0.408	0.211	0.419
RAB11FIP2_9606	AQP8_9606	C	0.68	0.506	0.287
ADCY6_9606	MIP_9606	C	0.633	0.08	0.31
MIP_9606	PRKAR1A_9606	C	0.472	0.506	0.348
PRKACA_9606	MIP_9606	C	0.584	0.491	0.375
GNB3_9606	ADCY2_9606	C	0.634	0.058	0.402
GNG3_9606	GNB1_9606	C	0.505	0.0	0.537
ADCY3_9606	GNG3_9606	C	0.408	0.162	0.3
AQP11_9606	GNGT2_9606	C	0.333	0.438	0.344
ADCY3_9606	GNG7_9606	C	0.408	0.162	0.3
RAB11FIP2_9606	PRKAR1B_9606	C	0.552	0.626	0.175
PRKACA_9606	GNG12_9606	C	0.361	0.592	0.308
ADCY4_9606	AQP11_9606	C	0.87	0.0	0.224
GNG13_9606	AQP3_9606	C	0.349	0.3	0.233
ADCY6_9606	GNG12_9606	C	0.372	0.289	0.308
MIP_9606	GNB5_9606	C	0.548	0.284	0.251
MYO5B_9606	GNG11_9606	C	0.358	0.644	0.409
MYO5B_9606	AQP6_9606	C	0.603	0.197	0.212
AQP2_9606	AQP2_9606	C	1.0	0.0	0.0
ADCY7_9606	AQP10_9606	C	1.0	0.0	0.0
ADCY8_9606	ADCY7_9606	C	1.0	0.0	0.0
PRKAR1A_9606	GNG7_9606	C	0.413	0.29	0.308
GNB2_9606	GNGT2_9606	C	0.391	0.13	0.343
AQP7_9606	ADCY8_9606	C	0.487	0.565	0.0
PRKAR2A_9606	ADCY6_9606	C	0.571	0.425	0.281
PRKAR1B_9606	PRKACA_9606	C	0.757	0.0	0.444
AQP10_9606	GNG13_9606	C	0.396	0.122	0.405
PRKAR1B_9606	PRKAR1B_9606	C	1.0	0.0	0.0
ADCY1_9606	PRKAR2B_9606	C	0.574	0.062	0.535
GNG13_9606	AQP5_9606	C	0.395	0.3	0.469
PRKACB_9606	PRKACG_9606	C	0.612	0.754	0.0
GNG10_9606	GNGT2_9606	C	0.708	0.0	0.083
ADCY2_9606	ADCY5_9606	C	0.671	0.205	0.17
AQP11_9606	ADCY3_9606	C	0.604	0.36	0.162
AQP9_9606	PRKACG_9606	C	0.305	0.792	0.223
AVPR2_9606	GNB5_9606	C	0.629	0.357	0.251
RAB11FIP2_9606	AQP5_9606	C	0.623	0.415	0.361
PRKAR2A_9606	AQP9_9606	C	0.543	0.368	0.374
MYO5B_9606	GNG4_9606	C	0.358	0.644	0.409
ADCY4_9606	ADCY1_9606	C	0.768	0.165	0.149
ADCY1_9606	AQP4_9606	C	0.614	0.149	0.464
RAB11FIP2_9606	GNB3_9606	C	0.513	0.821	0.343
PRKACG_9606	PRKAR2A_9606	C	0.637	0.0	0.661
GNG10_9606	GNG7_9606	C	1.0	0.0	0.0
AQP8_9606	PRKAR1A_9606	C	0.499	0.436	0.348
PRKACG_9606	AVPR2_9606	C	0.529	0.026	0.735
GNAS_9606	ADCY3_9606	C	0.49	0.596	0.104
AQP4_9606	GNB4_9606	C	0.544	0.741	0.0
PRKACB_9606	GNG3_9606	C	0.399	0.575	0.308
MIP_9606	ADCY8_9606	C	0.509	0.544	0.0
GNG7_9606	GNG7_9606	C	1.0	0.0	0.0
ADCY1_9606	GNB2_9606	C	0.551	0.308	0.275
AQP4_9606	AQP7_9606	C	0.801	0.18	0.165
PRKACG_9606	ADCY4_9606	C	0.464	0.158	0.618
AQP9_9606	GNG10_9606	C	0.433	0.366	0.251
GNB2_9606	PRKACB_9606	C	0.708	0.044	0.515
AQP8_9606	ADCY1_9606	C	0.73	0.231	0.009
RAB11FIP2_9606	AQP3_9606	C	0.461	0.66	0.317
AQP10_9606	GNGT2_9606	C	0.369	0.122	0.444
AQP7_9606	AVP_9606	C	0.441	0.614	0.549
PRKACA_9606	ADCY2_9606	C	0.579	0.576	0.301
ADCY8_9606	GNB1_9606	C	0.427	0.122	0.704
PRKAR2A_9606	ADCY5_9606	C	0.554	0.425	0.26
GNG12_9606	GNB4_9606	C	0.484	0.514	0.0
AQP2_9606	PRKACB_9606	C	0.555	0.449	0.249
ADCY1_9606	AVPR2_9606	C	0.682	0.009	0.34
AVP_9606	GNB4_9606	C	0.298	0.828	0.444
GNB3_9606	GNB2_9606	C	0.736	0.193	0.33
GNG11_9606	GNB5_9606	C	0.765	0.0	0.18
GNG8_9606	ADCY4_9606	C	0.347	0.344	0.235
GNB5_9606	AQP9_9606	C	0.61	0.215	0.248
GNG13_9606	AQP2_9606	C	0.316	0.251	0.759
GNB5_9606	GNG12_9606	C	0.765	0.18	0.0
GNG13_9606	GNB5_9606	C	0.765	0.0	0.18
AVP_9606	GNB1_9606	C	0.514	0.35	0.541
AQP6_9606	PRKAR1A_9606	C	0.395	0.513	0.274
AQP8_9606	AQP11_9606	C	0.59	0.231	0.273
ADCY3_9606	ADCY7_9606	C	0.559	0.322	0.0
ADCY8_9606	AQP9_9606	C	0.644	0.0	0.521
GNG5_9606	MYO5B_9606	C	0.358	0.409	0.644
GNG4_9606	PRKAR2A_9606	C	0.441	0.308	0.436
PRKACA_9606	ADCY8_9606	C	0.448	0.826	0.262
ADCY8_9606	PRKAR1A_9606	C	0.537	0.262	0.598
ADCY2_9606	PRKAR1A_9606	C	0.605	0.301	0.269
GNB5_9606	PRKAR2A_9606	C	0.483	0.315	0.368
AQP2_9606	AQP3_9606	C	0.623	0.73	0.105
GNGT1_9606	ADCY9_9606	C	0.328	0.6	0.211
AQP3_9606	GNGT1_9606	C	0.417	0.233	0.433
GNB4_9606	AQP1_9606	C	0.424	0.0	0.862
AQP9_9606	PRKAR2B_9606	C	0.539	0.29	0.49
RAB11A_9606	GNG7_9606	C	0.319	0.703	0.308
PRKACA_9606	AQP5_9606	C	0.598	0.377	0.361
GNB1_9606	PRKAR2B_9606	C	0.464	0.379	0.385
AVPR2_9606	AQP9_9606	C	0.799	0.274	0.146
RAB11A_9606	GNB1_9606	C	0.47	0.427	0.408
GNG4_9606	AVP_9606	C	0.241	0.604	0.726
MIP_9606	GNG3_9606	C	0.354	0.422	0.3
GNG10_9606	ADCY5_9606	C	0.366	0.308	0.271
GNG8_9606	AQP3_9606	C	0.393	0.343	0.233
ADCY1_9606	AVP_9606	C	0.387	0.425	0.564
ADCY8_9606	ADCY5_9606	C	0.859	0.0	0.343
AQP1_9606	AQP5_9606	C	0.729	0.319	0.059
AQP1_9606	ADCY3_9606	C	0.655	0.656	0.0
ADCY5_9606	MIP_9606	C	0.617	0.057	0.31
AVPR2_9606	AQP6_9606	C	0.695	0.217	0.26
ADCY4_9606	GNB1_9606	C	0.573	0.078	0.471
AQP1_9606	ADCY4_9606	C	0.525	0.629	0.088
PRKAR2A_9606	GNG10_9606	C	0.441	0.436	0.308
GNG4_9606	PRKACG_9606	C	0.343	0.604	0.223
MYO5B_9606	PRKAR1A_9606	C	0.384	0.603	0.376
ADCY1_9606	GNB5_9606	C	0.638	0.071	0.272
GNG12_9606	GNB2_9606	C	0.395	0.308	0.13
RAB11FIP2_9606	ADCY4_9606	C	0.538	0.66	0.297
ADCY6_9606	GNB5_9606	C	0.546	0.145	0.265
GNGT1_9606	ADCY7_9606	C	0.406	0.561	0.122
GNB5_9606	GNG5_9606	C	0.765	0.18	0.0
ADCY7_9606	ADCY9_9606	C	0.604	0.0	0.225
GNB1_9606	AQP1_9606	C	0.459	0.358	0.467
AQP10_9606	ADCY6_9606	C	0.862	0.0	0.362
GNG2_9606	AQP3_9606	C	0.349	0.3	0.233
MIP_9606	GNG7_9606	C	0.354	0.422	0.3
AQP2_9606	PRKAR1A_9606	C	0.533	0.73	0.228
PRKAR2A_9606	AQP10_9606	C	0.542	0.723	0.262
PRKACB_9606	AQP7_9606	C	0.592	0.572	0.426
GNB4_9606	ADCY3_9606	C	0.539	0.0	0.457
ADCY7_9606	AQP2_9606	C	0.448	0.0	0.861
GNGT2_9606	ADCY5_9606	C	0.351	0.344	0.271
GNB2_9606	GNG4_9606	C	0.395	0.13	0.308
AQP8_9606	AVPR2_9606	C	0.839	0.071	0.274
AQP9_9606	AQP7_9606	C	0.612	0.259	0.28
GNB1_9606	PRKACG_9606	C	0.363	0.816	0.223
AQP9_9606	ADCY7_9606	C	0.644	0.521	0.0
AQP10_9606	GNG7_9606	C	0.396	0.122	0.405
PRKACG_9606	PRKACG_9606	C	1.0	0.0	0.0
ADCY5_9606	ADCY9_9606	C	0.5	0.343	0.225
PRKACA_9606	PRKACB_9606	C	0.838	0.095	0.089
ADCY7_9606	AQP3_9606	C	0.685	0.0	0.324
GNGT2_9606	ADCY6_9606	C	0.356	0.344	0.289
AVPR2_9606	PRKACB_9606	C	0.556	0.322	0.381
GNB1_9606	GNB5_9606	C	0.563	0.362	0.008
GNB5_9606	AQP5_9606	C	0.518	0.251	0.342
PRKACB_9606	AQP4_9606	C	0.598	0.557	0.493
GNG3_9606	GNGT2_9606	C	0.708	0.0	0.083
GNAS_9606	ADCY9_9606	C	0.297	0.727	0.146
ADCY8_9606	GNG5_9606	C	0.396	0.122	0.405
ADCY6_9606	AQP11_9606	C	0.748	0.067	0.216
AQP2_9606	MIP_9606	C	0.69	0.527	0.201
AQP11_9606	AQP5_9606	C	0.684	0.103	0.255
RAB11A_9606	MYO5B_9606	C	0.537	0.285	0.17
RAB11A_9606	GNGT2_9606	C	0.322	0.703	0.343
GNAS_9606	GNB2_9606	C	0.493	0.621	0.054
PRKACA_9606	AVP_9606	C	0.549	0.508	0.381
AQP5_9606	AQP5_9606	C	1.0	0.0	0.0
GNG8_9606	ADCY2_9606	C	0.358	0.297	0.224
GNB5_9606	ADCY3_9606	C	0.457	0.396	0.162
PRKAR1B_9606	PRKACB_9606	C	0.829	0.0	0.421
RAB11A_9606	ADCY5_9606	C	0.576	0.609	0.191
MIP_9606	MIP_9606	C	1.0	0.0	0.0
GNG3_9606	GNGT1_9606	C	0.629	0.0	0.246
ADCY7_9606	GNAS_9606	C	0.466	0.054	0.755
AVPR2_9606	PRKAR1B_9606	C	0.575	0.542	0.175
GNG2_9606	AQP10_9606	C	0.396	0.405	0.122
GNG2_9606	AQP5_9606	C	0.396	0.3	0.469
ADCY7_9606	AQP5_9606	C	0.571	0.0	0.596
GNG7_9606	ADCY4_9606	C	0.358	0.308	0.235
GNG12_9606	AQP1_9606	C	0.389	0.3	0.711
GNB2_9606	PRKAR1B_9606	C	0.747	0.054	0.142
GNGT1_9606	PRKACA_9606	C	0.499	0.304	0.436
GNB4_9606	PRKAR1A_9606	C	0.581	0.0	0.598
ADCY7_9606	GNG12_9606	C	0.396	0.122	0.405
GNG12_9606	ADCY9_9606	C	0.408	0.419	0.211
GNGT1_9606	MIP_9606	C	0.479	0.297	0.284
GNG10_9606	GNAS_9606	C	0.414	0.0	0.627
GNG4_9606	GNG4_9606	C	1.0	0.0	0.0
GNG10_9606	ADCY1_9606	C	0.371	0.308	0.22
GNAS_9606	GNB3_9606	C	0.504	0.715	0.058
ADCY4_9606	PRKAR2A_9606	C	0.654	0.297	0.484
AQP8_9606	GNB2_9606	C	0.483	0.436	0.275
GNB4_9606	ADCY8_9606	C	0.768	0.0	0.262
AQP3_9606	MYO5B_9606	C	0.275	0.504	0.71
GNG10_9606	ADCY8_9606	C	0.396	0.405	0.122
GNG2_9606	GNB4_9606	C	0.484	0.514	0.0
AQP10_9606	PRKACA_9606	C	0.448	0.262	0.826
ADCY2_9606	AQP6_9606	C	0.41	0.252	0.461
GNB1_9606	GNB1_9606	C	1.0	0.0	0.0
AVPR2_9606	AQP1_9606	C	0.603	0.223	0.504
AVPR2_9606	GNB3_9606	C	0.389	0.791	0.343
ADCY4_9606	AQP5_9606	C	0.618	0.088	0.394
GNG2_9606	ADCY1_9606	C	0.371	0.308	0.22
PRKAR1A_9606	GNB1_9606	C	0.454	0.29	0.591
PRKACB_9606	ADCY5_9606	C	0.536	0.517	0.191
GNG2_9606	PRKAR1B_9606	C	0.491	0.308	0.211
GNG4_9606	AQP7_9606	C	0.384	0.262	0.364
GNG3_9606	GNB3_9606	C	0.366	0.514	0.343
PRKACG_9606	GNG13_9606	C	0.343	0.223	0.604
RAB11A_9606	AQP4_9606	C	0.551	0.687	0.493
PRKAR2A_9606	GNG3_9606	C	0.441	0.436	0.308
AQP3_9606	ADCY1_9606	C	0.671	0.185	0.149
GNAS_9606	GNG7_9606	C	0.414	0.627	0.0
AQP11_9606	PRKAR1B_9606	C	0.703	0.43	0.164
AQP3_9606	GNB5_9606	C	0.397	0.233	0.396
ADCY8_9606	PRKAR2B_9606	C	0.521	0.122	0.774
ADCY1_9606	PRKAR2A_9606	C	0.575	0.2	0.425
GNAS_9606	MYO5B_9606	C	0.388	0.451	0.33
GNAS_9606	AQP8_9606	C	0.483	0.506	0.145
PRKACB_9606	AQP9_9606	C	0.558	0.462	0.328
ADCY1_9606	ADCY9_9606	C	0.501	0.287	0.225
AQP4_9606	GNB2_9606	C	0.633	0.493	0.105
GNG7_9606	GNB1_9606	C	0.505	0.0	0.537
PRKACG_9606	GNG8_9606	C	0.292	0.223	0.637
AQP9_9606	AQP9_9606	C	1.0	0.0	0.0
AVPR2_9606	ADCY4_9606	C	0.554	0.514	0.143
ADCY3_9606	PRKACA_9606	C	0.561	0.215	0.638
AQP2_9606	GNG10_9606	C	0.316	0.759	0.251
ADCY2_9606	ADCY7_9606	C	0.693	0.408	0.0
ADCY9_9606	MYO5B_9606	C	0.179	0.497	0.795
AVP_9606	GNG8_9606	C	0.392	0.615	0.502
RAB11A_9606	AVP_9606	C	0.522	0.558	0.268
GNG10_9606	AVPR2_9606	C	0.336	0.3	0.584
AQP8_9606	ADCY6_9606	C	0.712	0.231	0.08
GNB1_9606	GNG12_9606	C	0.505	0.537	0.0
AQP2_9606	PRKACA_9606	C	0.664	0.449	0.251
GNG4_9606	AQP11_9606	C	0.327	0.308	0.438
AQP1_9606	RAB11A_9606	C	0.476	0.436	0.358
ADCY3_9606	AQP2_9606	C	0.531	0.101	0.729
AVPR2_9606	GNG11_9606	C	0.336	0.584	0.3
ADCY1_9606	PRKACG_9606	C	0.325	0.638	0.223
ADCY8_9606	GNG12_9606	C	0.396	0.122	0.405
GNG2_9606	GNG13_9606	C	1.0	0.0	0.0
RAB11A_9606	RAB11A_9606	C	1.0	0.0	0.0
AQP3_9606	GNB1_9606	C	0.411	0.233	0.618
MYO5B_9606	AQP11_9606	C	0.349	0.477	0.389
GNG13_9606	AQP1_9606	C	0.389	0.3	0.711
ADCY3_9606	GNG12_9606	C	0.408	0.162	0.3
PRKACA_9606	ADCY7_9606	C	0.448	0.826	0.262
PRKACA_9606	GNGT2_9606	C	0.385	0.592	0.343
AQP11_9606	AQP4_9606	C	0.635	0.292	0.395
ADCY3_9606	AVPR2_9606	C	0.733	0.0	0.489
PRKACA_9606	MYO5B_9606	C	0.484	0.277	0.276
AQP5_9606	GNG3_9606	C	0.395	0.469	0.3
GNG7_9606	PRKAR2A_9606	C	0.441	0.308	0.436
RAB11FIP2_9606	PRKACA_9606	C	0.677	0.329	0.278
GNGT2_9606	AQP2_9606	C	0.32	0.289	0.759
ADCY6_9606	GNB3_9606	C	0.616	0.426	0.193
AQP9_9606	GNB2_9606	C	0.571	0.441	0.13
GNG4_9606	ADCY6_9606	C	0.372	0.308	0.289
GNG7_9606	GNG8_9606	C	0.708	0.0	0.083
MIP_9606	PRKAR1B_9606	C	0.501	0.506	0.26
GNB5_9606	GNB3_9606	C	0.39	0.639	0.343
ADCY2_9606	AQP7_9606	C	0.582	0.136	0.313
GNG3_9606	ADCY5_9606	C	0.367	0.308	0.271
AQP1_9606	GNG4_9606	C	0.389	0.711	0.3
AQP4_9606	ADCY9_9606	C	0.588	0.481	0.0
ADCY4_9606	ADCY6_9606	C	0.766	0.107	0.186
PRKACB_9606	AQP5_9606	C	0.568	0.381	0.361
GNAS_9606	PRKACB_9606	C	0.555	0.437	0.311
MYO5B_9606	AVP_9606	C	0.397	0.466	0.268
GNB1_9606	PRKAR1B_9606	C	0.48	0.591	0.211
AQP1_9606	GNG10_9606	C	0.389	0.711	0.3
PRKACA_9606	ADCY9_9606	C	0.286	0.826	0.34
AQP6_9606	ADCY6_9606	C	0.54	0.378	0.08
GNG12_9606	PRKAR1A_9606	C	0.413	0.308	0.29
AQP4_9606	GNG10_9606	C	0.415	0.394	0.251
GNB4_9606	PRKACB_9606	C	0.505	0.0	0.819
GNG11_9606	PRKAR1B_9606	C	0.491	0.308	0.211
GNG5_9606	GNG8_9606	C	0.708	0.0	0.083
GNG10_9606	GNG8_9606	C	0.708	0.0	0.083
GNG13_9606	GNG5_9606	C	1.0	0.0	0.0
ADCY7_9606	GNGT2_9606	C	0.369	0.122	0.444
AVP_9606	ADCY6_9606	C	0.383	0.441	0.388
AQP2_9606	GNG2_9606	C	0.316	0.759	0.251
GNG7_9606	AQP6_9606	C	0.352	0.3	0.516
GNG13_9606	GNB4_9606	C	0.484	0.514	0.0
GNGT1_9606	PRKAR2A_9606	C	0.473	0.352	0.368
GNG8_9606	GNG8_9606	C	1.0	0.0	0.0
GNG11_9606	AQP9_9606	C	0.433	0.251	0.366
ADCY6_9606	ADCY2_9606	C	0.679	0.186	0.205
AVPR2_9606	GNG8_9606	C	0.304	0.584	0.343
GNAS_9606	AQP6_9606	C	0.446	0.344	0.166
ADCY4_9606	AQP6_9606	C	0.471	0.143	0.461
RAB11A_9606	GNB3_9606	C	0.471	0.879	0.343
GNGT1_9606	AQP1_9606	C	0.436	0.249	0.567
GNG8_9606	ADCY8_9606	C	0.369	0.444	0.122
GNG4_9606	ADCY9_9606	C	0.408	0.419	0.211
AQP7_9606	MYO5B_9606	C	0.319	0.602	0.65
GNB2_9606	RAB11FIP2_9606	C	0.516	0.192	0.626
AQP5_9606	AQP7_9606	C	0.604	0.291	0.246
AVPR2_9606	GNG2_9606	C	0.336	0.584	0.3
GNG5_9606	GNG12_9606	C	1.0	0.0	0.0
GNG13_9606	PRKAR1B_9606	C	0.491	0.308	0.211
ADCY7_9606	ADCY1_9606	C	0.861	0.0	0.287
ADCY1_9606	GNG11_9606	C	0.371	0.22	0.308
GNG7_9606	GNG5_9606	C	1.0	0.0	0.0
PRKAR1A_9606	PRKAR1A_9606	C	1.0	0.0	0.0
RAB11FIP2_9606	ADCY2_9606	C	0.489	0.66	0.425
AQP11_9606	PRKACA_9606	C	0.679	0.276	0.372
GNB2_9606	GNB4_9606	C	0.615	0.487	0.0
GNG10_9606	GNB2_9606	C	0.395	0.308	0.13
GNG13_9606	PRKACB_9606	C	0.399	0.308	0.575
ADCY7_9606	GNG10_9606	C	0.396	0.122	0.405
GNB5_9606	AQP6_9606	C	0.429	0.251	0.401
GNB5_9606	GNB4_9606	C	0.424	0.639	0.0
GNG8_9606	GNG2_9606	C	0.708	0.083	0.0
AQP2_9606	RAB11FIP2_9606	C	0.674	0.162	0.078
AQP4_9606	AQP3_9606	C	0.873	0.239	0.0
GNG13_9606	AQP9_9606	C	0.433	0.251	0.366
AQP10_9606	GNB5_9606	C	0.373	0.122	0.532
AQP1_9606	PRKAR1A_9606	C	0.477	0.75	0.324
GNAS_9606	ADCY8_9606	C	0.466	0.755	0.054
GNAS_9606	GNAS_9606	C	1.0	0.0	0.0
PRKAR1B_9606	AQP1_9606	C	0.5	0.232	0.75
AQP3_9606	AQP5_9606	C	0.617	0.105	0.375
GNB2_9606	AQP10_9606	C	0.565	0.487	0.262
AQP10_9606	GNB4_9606	C	0.768	0.262	0.0
AQP7_9606	PRKACA_9606	C	0.565	0.426	0.591
AQP9_9606	GNG5_9606	C	0.433	0.366	0.251
GNGT1_9606	PRKACG_9606	C	0.38	0.701	0.223
AVP_9606	GNB3_9606	C	0.494	0.704	0.371
GNAS_9606	AQP7_9606	C	0.492	0.499	0.256
PRKACG_9606	PRKAR1B_9606	C	0.718	0.0	0.446
GNG7_9606	PRKACB_9606	C	0.399	0.308	0.575
ADCY5_9606	AQP5_9606	C	0.628	0.047	0.319
GNGT1_9606	GNAS_9606	C	0.534	0.045	0.359
AQP3_9606	PRKAR1B_9606	C	0.595	0.317	0.232
ADCY8_9606	GNG4_9606	C	0.396	0.122	0.405
ADCY2_9606	GNAS_9606	C	0.647	0.05	0.473
AQP2_9606	ADCY6_9606	C	0.672	0.583	0.08
AVP_9606	GNAS_9606	C	0.713	0.019	0.344
GNG13_9606	GNB3_9606	C	0.366	0.514	0.343
AQP4_9606	ADCY2_9606	C	0.659	0.403	0.149
AQP7_9606	GNB3_9606	C	0.486	0.578	0.193
ADCY9_9606	ADCY2_9606	C	0.394	0.225	0.408
GNG13_9606	AQP6_9606	C	0.352	0.3	0.516
GNGT1_9606	GNG10_9606	C	0.629	0.246	0.0
PRKAR2B_9606	GNG8_9606	C	0.38	0.579	0.297
AQP2_9606	GNG8_9606	C	0.32	0.759	0.289
GNB5_9606	AQP11_9606	C	0.459	0.265	0.324
GNGT1_9606	ADCY8_9606	C	0.406	0.561	0.122
GNG8_9606	ADCY6_9606	C	0.356	0.344	0.289
AQP5_9606	AVP_9606	C	0.449	0.508	0.31
ADCY6_9606	GNG2_9606	C	0.372	0.289	0.308
GNG7_9606	ADCY5_9606	C	0.367	0.308	0.271
ADCY7_9606	GNG7_9606	C	0.396	0.122	0.405
AQP8_9606	AQP7_9606	C	0.615	0.23	0.315
AVPR2_9606	GNGT1_9606	C	0.488	0.357	0.297
AQP6_9606	GNG11_9606	C	0.352	0.516	0.3
ADCY7_9606	GNG4_9606	C	0.396	0.122	0.405
GNG5_9606	GNB3_9606	C	0.366	0.514	0.343
AQP10_9606	GNG8_9606	C	0.369	0.122	0.444
MYO5B_9606	MYO5B_9606	C	1.0	0.0	0.0
MIP_9606	GNG12_9606	C	0.354	0.422	0.3
PRKACB_9606	ADCY2_9606	C	0.61	0.557	0.301
PRKAR1A_9606	ADCY3_9606	C	0.594	0.324	0.215
PRKAR2B_9606	GNG4_9606	C	0.384	0.579	0.265
GNG12_9606	GNGT2_9606	C	0.708	0.0	0.083
GNG13_9606	AQP8_9606	C	0.421	0.3	0.336
AQP3_9606	AQP7_9606	C	0.797	0.002	0.224
AQP4_9606	ADCY3_9606	C	0.723	0.31	0.0
GNG11_9606	ADCY3_9606	C	0.408	0.3	0.162
GNG7_9606	AQP5_9606	C	0.395	0.3	0.469
GNG7_9606	AQP4_9606	C	0.415	0.251	0.394
ADCY9_9606	ADCY9_9606	C	1.0	0.0	0.0
AQP2_9606	GNG4_9606	C	0.316	0.759	0.251
ADCY4_9606	AQP4_9606	C	0.679	0.143	0.45
GNG12_9606	MYO5B_9606	C	0.358	0.409	0.644
PRKACG_9606	GNB2_9606	C	0.497	0.026	0.475
AQP6_9606	RAB11FIP2_9606	C	0.639	0.076	0.165
MIP_9606	GNAS_9606	C	0.474	0.238	0.506
ADCY6_9606	PRKAR2B_9606	C	0.571	0.145	0.535
AQP3_9606	ADCY3_9606	C	0.678	0.103	0.101
AQP6_9606	GNG3_9606	C	0.352	0.516	0.3
GNG8_9606	MYO5B_9606	C	0.299	0.443	0.644
AQP11_9606	GNG3_9606	C	0.327	0.438	0.308
ADCY5_9606	ADCY5_9606	C	1.0	0.0	0.0
GNGT2_9606	AQP4_9606	C	0.434	0.289	0.394
AVP_9606	PRKAR2B_9606	C	0.519	0.381	0.606
AQP4_9606	GNG5_9606	C	0.415	0.394	0.251
GNG5_9606	ADCY5_9606	C	0.367	0.308	0.271
GNG11_9606	RAB11A_9606	C	0.319	0.308	0.703
AQP8_9606	AQP6_9606	C	0.723	0.071	0.324
ADCY2_9606	GNB2_9606	C	0.719	0.301	0.105
ADCY4_9606	GNAS_9606	C	0.66	0.026	0.51
ADCY7_9606	ADCY7_9606	C	1.0	0.0	0.0
PRKAR1A_9606	PRKACA_9606	C	0.853	0.0	0.373
GNG3_9606	AQP8_9606	C	0.421	0.3	0.336
ADCY5_9606	AVPR2_9606	C	0.631	0.057	0.34
PRKAR2A_9606	GNAS_9606	C	0.531	0.236	0.475
GNB3_9606	PRKACB_9606	C	0.525	0.343	0.819
PRKAR1A_9606	GNG10_9606	C	0.413	0.29	0.308
AQP5_9606	AQP2_9606	C	0.733	0.141	0.41
GNG3_9606	RAB11A_9606	C	0.319	0.308	0.703
GNG3_9606	GNG4_9606	C	1.0	0.0	0.0
RAB11FIP2_9606	GNG13_9606	C	0.332	0.677	0.368
AQP4_9606	AQP4_9606	C	1.0	0.0	0.0
AQP3_9606	ADCY8_9606	C	0.685	0.324	0.0
PRKAR1A_9606	PRKACG_9606	C	0.605	0.529	0.0
GNB4_9606	GNB4_9606	C	1.0	0.0	0.0
PRKACG_9606	GNB4_9606	C	0.356	0.471	0.444
ADCY6_9606	RAB11A_9606	C	0.606	0.213	0.609
PRKACA_9606	RAB11A_9606	C	0.687	0.235	0.378
GNG3_9606	GNG8_9606	C	0.708	0.0	0.083
AQP10_9606	AVP_9606	C	0.28	0.639	0.828
ADCY2_9606	ADCY2_9606	C	1.0	0.0	0.0
GNG3_9606	AQP3_9606	C	0.349	0.3	0.233
GNG13_9606	MYO5B_9606	C	0.358	0.409	0.644
AVP_9606	ADCY5_9606	C	0.361	0.441	0.373
ADCY4_9606	PRKAR1A_9606	C	0.632	0.297	0.324
GNG3_9606	GNG13_9606	C	1.0	0.0	0.0
ADCY5_9606	AQP11_9606	C	0.731	0.047	0.216
PRKAR2B_9606	PRKAR2B_9606	C	1.0	0.0	0.0
AQP6_9606	AQP6_9606	C	1.0	0.0	0.0
AQP7_9606	AQP11_9606	C	0.565	0.339	0.292
ADCY8_9606	AQP4_9606	C	0.617	0.0	0.585
PRKACB_9606	GNG10_9606	C	0.399	0.575	0.308
AQP10_9606	PRKAR1B_9606	C	0.604	0.262	0.536
GNG13_9606	GNG13_9606	C	1.0	0.0	0.0
AVPR2_9606	GNAS_9606	C	0.505	0.248	0.42
MYO5B_9606	GNB2_9606	C	0.359	0.603	0.228
PRKAR2A_9606	AQP3_9606	C	0.568	0.484	0.317
GNG4_9606	AVPR2_9606	C	0.336	0.3	0.584
PRKACA_9606	GNAS_9606	C	0.573	0.307	0.437
AVP_9606	MIP_9606	C	0.369	0.564	0.636
GNG11_9606	AQP2_9606	C	0.316	0.251	0.759
GNG11_9606	PRKAR1A_9606	C	0.413	0.308	0.29
ADCY7_9606	GNB4_9606	C	0.768	0.262	0.0
PRKAR2A_9606	GNB4_9606	C	0.589	0.723	0.0
AVP_9606	GNG11_9606	C	0.241	0.726	0.604
AVPR2_9606	AQP3_9606	C	0.549	0.479	0.103
GNG3_9606	ADCY9_9606	C	0.408	0.419	0.211
GNB5_9606	GNB5_9606	C	1.0	0.0	0.0
ADCY2_9606	GNG10_9606	C	0.349	0.224	0.265
AQP7_9606	GNG10_9606	C	0.384	0.364	0.262
GNGT2_9606	GNGT2_9606	C	1.0	0.0	0.0
AQP8_9606	PRKACB_9606	C	0.563	0.287	0.517
GNG3_9606	GNG3_9606	C	1.0	0.0	0.0
ADCY4_9606	ADCY4_9606	C	1.0	0.0	0.0
PRKACG_9606	RAB11FIP2_9606	C	0.381	0.026	0.789
AQP7_9606	ADCY7_9606	C	0.487	0.565	0.0
ADCY5_9606	ADCY7_9606	C	0.859	0.343	0.0
GNG10_9606	GNB1_9606	C	0.505	0.0	0.537
AQP2_9606	GNB3_9606	C	0.383	0.919	0.343
AQP11_9606	PRKAR1A_9606	C	0.656	0.43	0.264
GNB3_9606	GNG2_9606	C	0.366	0.343	0.514
ADCY3_9606	ADCY3_9606	C	1.0	0.0	0.0
