# Supplementary material for: Semantic Particularity Measure for Functional Characterization of Gene Sets Using Gene Ontology
Source: PLoS One. 2014 Jan 28;9(1):e86525. doi: 10.1371/journal.pone.0086525 (PMC3904913; doi:10.1371/journal.pone.0086525)
Supplement: File S1 — Complete results for the case 2 about Homo sapiens aquaporin-mediated transport. (ZIP) [file pone.0086525.s001.zip › Case2_SV_MF.txt]

gene1	gene2	branch	sim	par1	par2
GNG5_9606	PRKAR1B_9606	F	0.133	0.821	0.917
GNB5_9606	GNG8_9606	F	1.0	0.0	0.0
GNG4_9606	GNG11_9606	F	0.598	0.371	0.564
MYO5B_9606	GNG7_9606	F	0.154	0.956	0.59
AQP5_9606	ADCY1_9606	F	0.405	0.679	0.865
RAB11FIP2_9606	ADCY6_9606	F	0.469	0.318	0.803
AQP8_9606	GNG12_9606	F	0.113	0.837	0.59
GNG7_9606	ADCY8_9606	F	0.145	0.59	0.944
GNG3_9606	GNAS_9606	F	0.492	0.0	0.783
ADCY7_9606	PRKAR1A_9606	F	0.365	0.443	0.448
ADCY1_9606	PRKACA_9606	F	0.495	0.205	0.252
GNB5_9606	RAB11FIP2_9606	F	0.138	0.821	0.854
GNGT2_9606	ADCY3_9606	F	0.176	0.679	0.908
ADCY9_9606	ADCY4_9606	F	0.915	0.0	0.032
ADCY2_9606	RAB11A_9606	F	0.449	0.372	0.307
AQP10_9606	AQP2_9606	F	0.283	0.0	0.888
AQP6_9606	GNB3_9606	F	0.098	0.935	0.874
GNG10_9606	ADCY3_9606	F	0.176	0.679	0.908
ADCY9_9606	ADCY8_9606	F	0.963	0.0	0.006
PRKAR1B_9606	ADCY8_9606	F	0.378	0.375	0.511
PRKAR2A_9606	MYO5B_9606	F	0.408	0.36	0.428
RAB11A_9606	GNAS_9606	F	0.575	0.048	0.319
AQP7_9606	ADCY1_9606	F	0.075	0.948	0.949
AQP1_9606	AQP10_9606	F	0.361	0.947	0.0
AQP2_9606	AQP4_9606	F	0.503	0.564	0.087
AQP2_9606	GNG5_9606	F	0.141	0.941	0.821
AQP8_9606	GNG7_9606	F	0.113	0.837	0.59
GNGT2_9606	AQP3_9606	F	0.092	0.821	0.925
RAB11FIP2_9606	GNG8_9606	F	0.138	0.854	0.821
AQP9_9606	GNG3_9606	F	0.12	0.969	0.821
ADCY9_9606	MIP_9606	F	0.136	0.943	0.868
MIP_9606	PRKACG_9606	F	0.085	0.868	0.936
AVPR2_9606	AQP11_9606	F	0.153	0.821	0.444
PRKACG_9606	PRKAR2B_9606	F	0.413	0.347	0.405
AQP3_9606	AQP11_9606	F	0.298	0.856	0.0
GNG12_9606	AQP6_9606	F	0.114	0.59	0.935
GNGT2_9606	PRKACG_9606	F	0.097	0.679	0.885
AQP8_9606	MYO5B_9606	F	0.066	0.837	0.956
PRKACA_9606	PRKAR2A_9606	F	0.652	0.314	0.256
MYO5B_9606	RAB11FIP2_9606	F	0.35	0.845	0.454
AQP3_9606	PRKACA_9606	F	0.056	0.925	0.952
RAB11FIP2_9606	AQP7_9606	F	0.067	0.854	0.948
PRKAR1A_9606	GNAS_9606	F	0.326	0.412	0.567
GNB1_9606	ADCY5_9606	F	0.352	0.47	0.766
GNG3_9606	GNG11_9606	F	1.0	0.0	0.0
PRKAR2B_9606	GNG5_9606	F	0.175	0.906	0.679
AQP1_9606	ADCY5_9606	F	0.261	0.937	0.874
GNB3_9606	AQP5_9606	F	0.377	0.694	0.679
ADCY4_9606	ADCY7_9606	F	0.915	0.032	0.0
PRKAR2A_9606	MIP_9606	F	0.144	0.942	0.868
GNG3_9606	GNB2_9606	F	0.741	0.0	0.365
GNGT2_9606	ADCY1_9606	F	0.167	0.679	0.909
AQP2_9606	ADCY5_9606	F	0.28	0.842	0.874
GNB4_9606	AQP7_9606	F	0.106	0.59	0.948
GNG8_9606	AQP5_9606	F	0.192	0.821	0.868
GNB3_9606	GNG4_9606	F	0.702	0.456	0.0
GNGT1_9606	GNGT1_9606	F	1.0	0.0	0.0
PRKAR2A_9606	AQP8_9606	F	0.069	0.942	0.837
GNB2_9606	GNG2_9606	F	0.514	0.741	0.0
RAB11A_9606	GNG8_9606	F	0.486	0.761	0.257
GNG12_9606	RAB11A_9606	F	0.14	0.59	0.942
AQP1_9606	GNG2_9606	F	0.153	0.974	0.59
GNG4_9606	GNGT2_9606	F	0.598	0.371	0.564
ADCY7_9606	GNG5_9606	F	0.162	0.898	0.679
PRKAR1A_9606	GNG8_9606	F	0.163	0.895	0.679
ADCY2_9606	GNG2_9606	F	0.161	0.96	0.59
GNB1_9606	ADCY3_9606	F	0.299	0.527	0.777
GNB1_9606	ADCY9_9606	F	0.203	0.598	0.798
PRKAR2B_9606	GNGT1_9606	F	0.175	0.906	0.679
AVPR2_9606	GNB2_9606	F	0.226	0.563	0.741
RAB11FIP2_9606	AQP4_9606	F	0.079	0.854	0.89
ADCY6_9606	AVPR2_9606	F	0.072	0.951	0.821
GNG12_9606	GNB3_9606	F	0.578	0.0	0.694
GNG8_9606	GNB2_9606	F	0.74	0.0	0.365
ADCY1_9606	GNG13_9606	F	0.166	0.949	0.59
ADCY9_9606	PRKAR2A_9606	F	0.365	0.443	0.448
MIP_9606	AQP8_9606	F	0.704	0.19	0.0
GNB5_9606	ADCY8_9606	F	0.15	0.679	0.899
PRKAR1B_9606	AQP2_9606	F	0.117	0.851	0.888
ADCY8_9606	AQP1_9606	F	0.155	0.894	0.953
GNG7_9606	GNB4_9606	F	1.0	0.0	0.0
GNGT1_9606	PRKAR1B_9606	F	0.133	0.821	0.917
GNGT1_9606	GNG13_9606	F	0.71	0.564	0.0
AQP2_9606	AQP7_9606	F	0.643	0.265	0.16
GNB1_9606	GNG4_9606	F	0.702	0.456	0.0
MIP_9606	ADCY3_9606	F	0.156	0.868	0.949
AQP1_9606	AQP9_9606	F	0.641	0.35	0.264
GNB2_9606	AQP11_9606	F	0.285	0.894	0.444
PRKACA_9606	PRKAR2B_9606	F	0.633	0.314	0.273
GNG8_9606	ADCY7_9606	F	0.162	0.679	0.898
PRKACG_9606	GNG2_9606	F	0.098	0.936	0.59
AQP11_9606	AVP_9606	F	0.225	0.444	0.95
GNAS_9606	ADCY6_9606	F	0.616	0.334	0.213
ADCY6_9606	GNGT1_9606	F	0.161	0.911	0.679
GNG5_9606	GNB2_9606	F	0.74	0.0	0.365
PRKAR1B_9606	GNAS_9606	F	0.233	0.418	0.701
AQP9_9606	GNGT2_9606	F	0.12	0.969	0.821
ADCY1_9606	AQP2_9606	F	0.293	0.865	0.842
GNG2_9606	AQP8_9606	F	0.113	0.59	0.837
AQP3_9606	ADCY4_9606	F	0.085	0.925	0.948
AQP7_9606	GNG12_9606	F	0.106	0.948	0.59
PRKACB_9606	MIP_9606	F	0.12	0.952	0.868
GNG5_9606	RAB11FIP2_9606	F	0.138	0.821	0.854
AQP3_9606	PRKACG_9606	F	0.041	0.925	0.936
ADCY4_9606	GNG3_9606	F	0.192	0.906	0.679
ADCY6_9606	GNB4_9606	F	0.151	0.951	0.59
GNG12_9606	GNG7_9606	F	1.0	0.0	0.0
GNB2_9606	GNB2_9606	F	1.0	0.0	0.0
AQP10_9606	GNG10_9606	F	0.283	0.444	0.821
AQP6_9606	PRKACB_9606	F	0.058	0.935	0.952
PRKAR1A_9606	GNG3_9606	F	0.163	0.895	0.679
AQP1_9606	GNG8_9606	F	0.151	0.974	0.821
AVP_9606	GNG3_9606	F	0.355	0.798	0.358
GNG4_9606	ADCY1_9606	F	0.426	0.371	0.865
ADCY1_9606	ADCY6_9606	F	0.843	0.028	0.054
AQP7_9606	ADCY6_9606	F	0.069	0.948	0.951
AQP11_9606	PRKACB_9606	F	0.169	0.444	0.952
PRKAR2B_9606	ADCY3_9606	F	0.471	0.397	0.409
ADCY6_9606	AQP9_9606	F	0.084	0.951	0.969
GNG11_9606	AQP1_9606	F	0.151	0.821	0.974
GNG11_9606	GNGT1_9606	F	1.0	0.0	0.0
ADCY5_9606	GNAS_9606	F	0.623	0.226	0.334
GNGT2_9606	ADCY8_9606	F	0.15	0.679	0.899
PRKAR2B_9606	AQP7_9606	F	0.077	0.948	0.948
AQP7_9606	ADCY3_9606	F	0.077	0.948	0.949
GNGT2_9606	AQP5_9606	F	0.192	0.821	0.868
PRKACA_9606	GNG8_9606	F	0.125	0.914	0.679
PRKAR1B_9606	ADCY3_9606	F	0.349	0.375	0.536
AQP1_9606	GNG7_9606	F	0.153	0.974	0.59
AQP4_9606	AQP10_9606	F	0.384	0.783	0.0
PRKAR2A_9606	PRKAR1A_9606	F	1.0	0.0	0.0
AQP6_9606	PRKAR1B_9606	F	0.07	0.935	0.917
AQP11_9606	ADCY2_9606	F	0.206	0.444	0.96
ADCY2_9606	GNB4_9606	F	0.161	0.96	0.59
GNB5_9606	AQP4_9606	F	0.113	0.821	0.89
PRKAR1B_9606	PRKAR2B_9606	F	0.63	0.0	0.292
ADCY7_9606	PRKACB_9606	F	0.612	0.132	0.232
AQP3_9606	PRKAR2B_9606	F	0.075	0.925	0.948
ADCY7_9606	MYO5B_9606	F	0.433	0.205	0.357
AQP10_9606	AQP3_9606	F	0.298	0.0	0.856
ADCY1_9606	ADCY2_9606	F	0.823	0.023	0.111
GNB1_9606	AQP4_9606	F	0.109	0.874	0.89
RAB11A_9606	AVPR2_9606	F	0.064	0.942	0.821
AQP3_9606	PRKACB_9606	F	0.056	0.925	0.952
MIP_9606	AQP10_9606	F	0.333	0.763	0.0
PRKAR1A_9606	AQP10_9606	F	0.202	0.942	0.444
AQP8_9606	GNG8_9606	F	0.093	0.837	0.821
ADCY8_9606	ADCY8_9606	F	1.0	0.0	0.0
ADCY6_9606	GNG13_9606	F	0.151	0.951	0.59
PRKAR2B_9606	GNAS_9606	F	0.387	0.425	0.567
GNG13_9606	ADCY4_9606	F	0.188	0.59	0.948
GNB3_9606	GNB3_9606	F	1.0	0.0	0.0
PRKACG_9606	GNB5_9606	F	0.097	0.885	0.679
AQP8_9606	ADCY7_9606	F	0.068	0.837	0.943
PRKAR2A_9606	AQP6_9606	F	0.071	0.942	0.935
AVP_9606	AQP9_9606	F	0.108	0.95	0.969
ADCY3_9606	AQP6_9606	F	0.08	0.949	0.935
PRKAR1B_9606	GNG12_9606	F	0.149	0.917	0.59
ADCY4_9606	GNG10_9606	F	0.192	0.906	0.679
GNG3_9606	GNG7_9606	F	0.71	0.564	0.0
ADCY2_9606	MIP_9606	F	0.15	0.96	0.868
GNG4_9606	PRKACA_9606	F	0.371	0.371	0.87
AQP6_9606	GNGT1_9606	F	0.102	0.935	0.821
AQP2_9606	GNB1_9606	F	0.269	0.842	0.694
GNG10_9606	ADCY6_9606	F	0.161	0.679	0.911
GNB4_9606	ADCY4_9606	F	0.188	0.59	0.948
AQP3_9606	ADCY6_9606	F	0.068	0.925	0.951
AQP9_9606	GNG8_9606	F	0.12	0.969	0.821
RAB11FIP2_9606	ADCY5_9606	F	0.417	0.248	0.729
AQP6_9606	GNB4_9606	F	0.114	0.935	0.59
AQP5_9606	GNB4_9606	F	0.212	0.868	0.59
ADCY5_9606	GNG4_9606	F	0.426	0.874	0.371
AQP4_9606	AQP6_9606	F	0.686	0.087	0.247
RAB11A_9606	ADCY4_9606	F	0.517	0.307	0.313
MIP_9606	GNG2_9606	F	0.212	0.868	0.59
ADCY9_9606	AQP6_9606	F	0.071	0.943	0.935
RAB11A_9606	PRKACG_9606	F	0.377	0.349	0.326
GNG4_9606	GNG13_9606	F	0.754	0.371	0.0
ADCY7_9606	ADCY6_9606	F	0.891	0.0	0.088
AQP4_9606	AQP9_9606	F	0.69	0.0	0.472
PRKACB_9606	GNG8_9606	F	0.125	0.914	0.679
AQP1_9606	GNG5_9606	F	0.151	0.974	0.821
AVPR2_9606	GNG5_9606	F	0.31	0.563	0.564
GNB5_9606	AVP_9606	F	0.355	0.358	0.798
GNGT1_9606	RAB11FIP2_9606	F	0.138	0.821	0.854
AQP11_9606	GNB4_9606	F	0.34	0.444	0.59
PRKACA_9606	GNG2_9606	F	0.131	0.952	0.59
GNG13_9606	ADCY5_9606	F	0.16	0.59	0.955
AQP6_9606	GNG5_9606	F	0.102	0.935	0.821
GNB1_9606	GNG13_9606	F	0.578	0.694	0.0
GNGT1_9606	GNB5_9606	F	1.0	0.0	0.0
GNB2_9606	AVP_9606	F	0.408	0.414	0.651
GNG5_9606	GNG4_9606	F	0.598	0.564	0.371
ADCY1_9606	GNAS_9606	F	0.647	0.199	0.334
GNG12_9606	ADCY5_9606	F	0.16	0.59	0.955
PRKAR1A_9606	RAB11A_9606	F	0.35	0.412	0.418
GNG11_9606	GNG11_9606	F	1.0	0.0	0.0
AQP11_9606	GNG5_9606	F	0.283	0.444	0.821
GNG2_9606	ADCY3_9606	F	0.169	0.59	0.949
GNAS_9606	AQP9_9606	F	0.106	0.967	0.969
AQP1_9606	AQP1_9606	F	1.0	0.0	0.0
ADCY2_9606	GNGT2_9606	F	0.162	0.928	0.679
GNB5_9606	GNG7_9606	F	0.71	0.564	0.0
PRKACA_9606	GNG13_9606	F	0.131	0.952	0.59
AQP7_9606	ADCY4_9606	F	0.088	0.948	0.948
GNB5_9606	GNG10_9606	F	1.0	0.0	0.0
GNG11_9606	AQP10_9606	F	0.283	0.821	0.444
GNGT1_9606	PRKAR1A_9606	F	0.163	0.679	0.895
ADCY9_9606	GNB3_9606	F	0.203	0.798	0.598
RAB11FIP2_9606	AVPR2_9606	F	0.074	0.854	0.821
AQP8_9606	RAB11A_9606	F	0.06	0.837	0.942
ADCY2_9606	AQP9_9606	F	0.086	0.96	0.969
GNG8_9606	GNG4_9606	F	0.598	0.564	0.371
GNG10_9606	GNB4_9606	F	0.71	0.564	0.0
AQP10_9606	ADCY4_9606	F	0.242	0.444	0.948
AQP1_9606	ADCY9_9606	F	0.157	0.953	0.893
PRKAR1B_9606	RAB11A_9606	F	0.301	0.418	0.551
GNAS_9606	GNG8_9606	F	0.492	0.783	0.0
AQP10_9606	MYO5B_9606	F	0.199	0.444	0.956
GNB2_9606	PRKAR2B_9606	F	0.32	0.543	0.734
GNB4_9606	AVPR2_9606	F	0.437	0.0	0.563
MYO5B_9606	AQP4_9606	F	0.079	0.956	0.89
AQP3_9606	GNG11_9606	F	0.092	0.925	0.821
GNG7_9606	GNB2_9606	F	0.514	0.0	0.741
ADCY3_9606	RAB11A_9606	F	0.479	0.324	0.307
AQP4_9606	GNG3_9606	F	0.113	0.89	0.821
GNG12_9606	AQP2_9606	F	0.153	0.59	0.941
PRKACA_9606	ADCY4_9606	F	0.547	0.252	0.179
AQP9_9606	RAB11FIP2_9606	F	0.079	0.969	0.854
GNG3_9606	AQP2_9606	F	0.141	0.821	0.941
PRKACG_9606	ADCY8_9606	F	0.493	0.177	0.21
ADCY8_9606	ADCY1_9606	F	0.904	0.0	0.055
GNB4_9606	GNAS_9606	F	0.336	0.0	0.919
GNGT2_9606	AQP7_9606	F	0.095	0.821	0.948
PRKACG_9606	AQP5_9606	F	0.116	0.885	0.763
GNG2_9606	PRKAR2A_9606	F	0.157	0.59	0.942
GNB1_9606	AQP11_9606	F	0.271	0.874	0.444
RAB11A_9606	MIP_9606	F	0.127	0.942	0.868
GNG13_9606	AQP4_9606	F	0.132	0.59	0.89
AQP2_9606	GNB5_9606	F	0.141	0.941	0.821
RAB11FIP2_9606	ADCY1_9606	F	0.319	0.549	0.865
AQP8_9606	GNGT1_9606	F	0.093	0.837	0.821
AVP_9606	AQP8_9606	F	0.076	0.95	0.837
GNB2_9606	GNB1_9606	F	0.895	0.126	0.0
GNG7_9606	AQP7_9606	F	0.106	0.59	0.948
AQP11_9606	GNG8_9606	F	0.283	0.444	0.821
AQP11_9606	PRKACG_9606	F	0.126	0.444	0.936
AQP5_9606	AQP8_9606	F	0.704	0.19	0.0
GNG12_9606	GNG12_9606	F	1.0	0.0	0.0
GNB3_9606	GNG10_9606	F	0.836	0.264	0.0
ADCY3_9606	ADCY2_9606	F	0.8	0.023	0.116
GNG10_9606	GNG11_9606	F	1.0	0.0	0.0
AQP9_9606	AQP8_9606	F	0.582	0.61	0.0
AQP4_9606	PRKACA_9606	F	0.064	0.89	0.952
GNB1_9606	AQP6_9606	F	0.098	0.874	0.935
ADCY8_9606	PRKACB_9606	F	0.604	0.137	0.232
ADCY9_9606	ADCY6_9606	F	0.891	0.0	0.088
AQP6_9606	GNG8_9606	F	0.102	0.935	0.821
GNG12_9606	PRKAR2A_9606	F	0.157	0.59	0.942
ADCY3_9606	PRKAR2A_9606	F	0.414	0.409	0.383
GNB1_9606	AQP10_9606	F	0.271	0.874	0.444
GNB3_9606	GNG7_9606	F	0.578	0.694	0.0
ADCY1_9606	ADCY1_9606	F	1.0	0.0	0.0
ADCY8_9606	AQP11_9606	F	0.186	0.944	0.444
ADCY4_9606	GNG4_9606	F	0.498	0.86	0.371
MIP_9606	AQP11_9606	F	0.333	0.763	0.0
GNB2_9606	ADCY9_9606	F	0.2	0.654	0.798
AQP1_9606	ADCY7_9606	F	0.157	0.953	0.893
GNG12_9606	GNG11_9606	F	0.71	0.0	0.564
PRKAR2B_9606	PRKAR1A_9606	F	0.942	0.025	0.0
GNG2_9606	PRKAR1A_9606	F	0.157	0.59	0.942
GNB3_9606	GNGT2_9606	F	0.836	0.264	0.0
ADCY4_9606	ADCY2_9606	F	0.854	0.0	0.116
GNGT1_9606	AQP5_9606	F	0.192	0.821	0.868
GNG5_9606	ADCY9_9606	F	0.162	0.679	0.898
GNB3_9606	MYO5B_9606	F	0.505	0.184	0.634
MIP_9606	AQP4_9606	F	0.648	0.19	0.087
GNG13_9606	GNG7_9606	F	1.0	0.0	0.0
GNG13_9606	GNAS_9606	F	0.336	0.0	0.919
GNG13_9606	PRKAR1A_9606	F	0.157	0.59	0.942
PRKAR2A_9606	PRKAR1B_9606	F	0.708	0.245	0.0
ADCY8_9606	AVP_9606	F	0.173	0.799	0.815
ADCY3_9606	PRKACG_9606	F	0.441	0.254	0.177
GNG2_9606	GNG10_9606	F	0.71	0.0	0.564
AQP6_9606	AQP1_9606	F	0.575	0.079	0.473
PRKAR2A_9606	ADCY2_9606	F	0.426	0.36	0.444
AQP9_9606	MYO5B_9606	F	0.091	0.969	0.956
ADCY5_9606	GNB4_9606	F	0.16	0.955	0.59
GNG8_9606	AQP7_9606	F	0.095	0.821	0.948
GNAS_9606	GNG5_9606	F	0.492	0.783	0.0
PRKAR2B_9606	ADCY5_9606	F	0.473	0.374	0.42
GNAS_9606	AQP4_9606	F	0.091	0.967	0.89
ADCY5_9606	ADCY3_9606	F	0.852	0.077	0.023
GNGT1_9606	GNG2_9606	F	0.71	0.564	0.0
ADCY7_9606	RAB11A_9606	F	0.419	0.34	0.349
GNG2_9606	AQP6_9606	F	0.114	0.59	0.935
RAB11A_9606	GNB2_9606	F	0.486	0.625	0.365
AQP11_9606	AQP1_9606	F	0.361	0.0	0.947
GNB3_9606	AQP10_9606	F	0.271	0.874	0.444
GNAS_9606	GNB5_9606	F	0.492	0.783	0.0
PRKAR2B_9606	AVPR2_9606	F	0.08	0.948	0.821
GNG11_9606	GNG2_9606	F	0.71	0.564	0.0
ADCY9_9606	PRKAR2B_9606	F	0.372	0.443	0.478
AQP3_9606	GNG12_9606	F	0.106	0.925	0.59
GNG7_9606	AQP9_9606	F	0.127	0.59	0.969
AQP11_9606	RAB11A_9606	F	0.18	0.444	0.942
GNB4_9606	GNGT1_9606	F	0.71	0.0	0.564
PRKAR1B_9606	AQP7_9606	F	0.067	0.917	0.948
ADCY6_9606	AQP1_9606	F	0.211	0.87	0.937
GNAS_9606	RAB11FIP2_9606	F	0.259	0.905	0.549
PRKACB_9606	RAB11A_9606	F	0.402	0.353	0.307
ADCY3_9606	ADCY1_9606	F	0.972	0.0	0.005
GNB4_9606	RAB11FIP2_9606	F	0.159	0.59	0.854
GNG5_9606	AQP10_9606	F	0.283	0.821	0.444
GNG5_9606	AQP7_9606	F	0.095	0.821	0.948
MYO5B_9606	GNB4_9606	F	0.154	0.956	0.59
RAB11A_9606	AQP7_9606	F	0.063	0.942	0.948
GNG3_9606	ADCY2_9606	F	0.162	0.679	0.928
AQP9_9606	RAB11A_9606	F	0.08	0.969	0.942
GNG3_9606	PRKAR2B_9606	F	0.175	0.679	0.906
ADCY1_9606	GNG7_9606	F	0.166	0.949	0.59
AQP1_9606	PRKACA_9606	F	0.214	0.937	0.87
GNB2_9606	AQP7_9606	F	0.095	0.894	0.948
PRKAR2B_9606	GNGT2_9606	F	0.175	0.906	0.679
MYO5B_9606	GNGT1_9606	F	0.307	0.826	0.295
GNB2_9606	ADCY7_9606	F	0.2	0.654	0.798
GNG7_9606	GNGT1_9606	F	0.71	0.0	0.564
ADCY5_9606	AQP10_9606	F	0.205	0.955	0.444
ADCY9_9606	AQP9_9606	F	0.084	0.943	0.969
GNGT2_9606	PRKACB_9606	F	0.125	0.679	0.914
GNB4_9606	PRKAR1B_9606	F	0.149	0.59	0.917
AQP9_9606	GNB3_9606	F	0.118	0.969	0.874
AQP5_9606	AQP6_9606	F	0.62	0.19	0.247
GNG8_9606	GNGT2_9606	F	1.0	0.0	0.0
PRKAR2A_9606	AQP11_9606	F	0.202	0.942	0.444
GNB2_9606	GNG13_9606	F	0.514	0.741	0.0
GNB2_9606	ADCY8_9606	F	0.192	0.654	0.799
GNG3_9606	GNB5_9606	F	1.0	0.0	0.0
PRKACB_9606	PRKAR2A_9606	F	0.614	0.328	0.256
AVP_9606	AQP1_9606	F	0.253	0.858	0.937
PRKACB_9606	AVP_9606	F	0.315	0.66	0.618
ADCY7_9606	PRKACG_9606	F	0.504	0.205	0.177
PRKACB_9606	GNG4_9606	F	0.33	0.874	0.371
ADCY5_9606	GNB5_9606	F	0.167	0.919	0.679
AQP4_9606	PRKAR2A_9606	F	0.08	0.89	0.942
ADCY3_9606	GNG13_9606	F	0.169	0.949	0.59
GNG2_9606	GNG3_9606	F	0.71	0.0	0.564
GNB1_9606	AVPR2_9606	F	0.253	0.694	0.563
PRKAR1A_9606	GNG4_9606	F	0.323	0.851	0.371
AQP11_9606	ADCY7_9606	F	0.191	0.444	0.943
GNG3_9606	ADCY8_9606	F	0.15	0.679	0.899
ADCY8_9606	ADCY2_9606	F	0.758	0.0	0.192
GNB1_9606	GNG11_9606	F	0.836	0.264	0.0
AQP8_9606	AQP3_9606	F	0.834	0.0	0.415
ADCY4_9606	MYO5B_9606	F	0.61	0.179	0.261
ADCY3_9606	GNG5_9606	F	0.176	0.908	0.679
GNGT1_9606	GNG4_9606	F	0.598	0.564	0.371
AQP9_9606	AQP3_9606	F	0.684	0.269	0.0
GNG7_9606	PRKACA_9606	F	0.131	0.59	0.952
PRKACG_9606	AQP7_9606	F	0.042	0.936	0.948
GNG2_9606	ADCY7_9606	F	0.15	0.59	0.943
PRKACB_9606	PRKACB_9606	F	1.0	0.0	0.0
AQP7_9606	GNGT1_9606	F	0.095	0.948	0.821
AQP4_9606	GNG12_9606	F	0.132	0.89	0.59
GNB3_9606	AQP4_9606	F	0.109	0.874	0.89
PRKACA_9606	ADCY6_9606	F	0.635	0.175	0.168
AQP2_9606	AQP6_9606	F	0.502	0.564	0.247
PRKACA_9606	AVPR2_9606	F	0.06	0.952	0.821
ADCY9_9606	PRKAR1A_9606	F	0.365	0.443	0.448
GNGT1_9606	GNB3_9606	F	0.836	0.0	0.264
GNG3_9606	RAB11FIP2_9606	F	0.138	0.821	0.854
ADCY6_9606	GNG7_9606	F	0.151	0.951	0.59
GNB3_9606	GNG8_9606	F	0.836	0.264	0.0
ADCY3_9606	GNGT1_9606	F	0.176	0.908	0.679
AQP2_9606	GNGT1_9606	F	0.141	0.941	0.821
GNB4_9606	PRKAR2B_9606	F	0.172	0.59	0.948
PRKAR1B_9606	GNGT2_9606	F	0.133	0.917	0.821
GNB2_9606	AQP1_9606	F	0.241	0.741	0.937
GNG3_9606	AVPR2_9606	F	0.31	0.564	0.563
MIP_9606	ADCY7_9606	F	0.136	0.868	0.943
PRKAR1B_9606	MYO5B_9606	F	0.293	0.375	0.595
GNB3_9606	ADCY7_9606	F	0.203	0.598	0.798
GNG13_9606	MIP_9606	F	0.212	0.59	0.868
ADCY5_9606	AQP8_9606	F	0.071	0.955	0.837
MIP_9606	AQP7_9606	F	0.657	0.19	0.482
AQP2_9606	GNB4_9606	F	0.153	0.941	0.59
GNB1_9606	GNG2_9606	F	0.578	0.694	0.0
PRKACG_9606	ADCY6_9606	F	0.436	0.177	0.283
GNGT2_9606	GNB4_9606	F	0.71	0.564	0.0
PRKACB_9606	ADCY1_9606	F	0.62	0.188	0.142
AQP1_9606	AQP4_9606	F	0.547	0.67	0.087
PRKAR1A_9606	ADCY5_9606	F	0.436	0.36	0.42
ADCY6_9606	ADCY3_9606	F	0.871	0.054	0.023
GNAS_9606	GNG11_9606	F	0.492	0.783	0.0
AQP2_9606	AQP8_9606	F	0.507	0.564	0.0
PRKAR2B_9606	ADCY4_9606	F	0.523	0.397	0.395
MYO5B_9606	PRKAR2B_9606	F	0.467	0.428	0.374
PRKACG_9606	ADCY9_9606	F	0.504	0.177	0.205
AQP6_9606	GNG10_9606	F	0.102	0.935	0.821
GNG10_9606	RAB11FIP2_9606	F	0.138	0.821	0.854
GNG12_9606	RAB11FIP2_9606	F	0.159	0.59	0.854
GNGT2_9606	GNG5_9606	F	1.0	0.0	0.0
AVPR2_9606	MYO5B_9606	F	0.07	0.821	0.956
GNB3_9606	PRKAR2A_9606	F	0.297	0.47	0.726
GNG13_9606	RAB11A_9606	F	0.14	0.59	0.942
GNG5_9606	PRKACA_9606	F	0.125	0.679	0.914
ADCY1_9606	GNG8_9606	F	0.167	0.909	0.679
GNG11_9606	GNG8_9606	F	1.0	0.0	0.0
MYO5B_9606	ADCY6_9606	F	0.493	0.237	0.204
GNB1_9606	PRKACA_9606	F	0.326	0.47	0.753
GNG4_9606	AQP3_9606	F	0.108	0.742	0.925
AQP2_9606	PRKACG_9606	F	0.082	0.888	0.885
AQP2_9606	PRKAR2B_9606	F	0.357	0.808	0.825
AVPR2_9606	GNG7_9606	F	0.437	0.563	0.0
GNG11_9606	PRKAR2B_9606	F	0.175	0.679	0.906
AQP7_9606	GNG11_9606	F	0.095	0.948	0.821
GNG10_9606	GNG13_9606	F	0.71	0.564	0.0
PRKACG_9606	AQP4_9606	F	0.045	0.936	0.89
PRKACG_9606	GNG5_9606	F	0.097	0.885	0.679
ADCY3_9606	AVP_9606	F	0.275	0.777	0.766
PRKAR1A_9606	PRKACB_9606	F	0.614	0.256	0.328
AQP6_9606	AQP7_9606	F	0.692	0.247	0.482
ADCY4_9606	GNB5_9606	F	0.192	0.906	0.679
ADCY4_9606	PRKACB_9606	F	0.657	0.117	0.188
ADCY2_9606	AVP_9606	F	0.253	0.801	0.766
AQP4_9606	ADCY6_9606	F	0.079	0.89	0.951
AQP1_9606	PRKAR2A_9606	F	0.195	0.937	0.851
RAB11A_9606	GNGT1_9606	F	0.486	0.761	0.257
GNG8_9606	PRKAR1B_9606	F	0.133	0.821	0.917
MYO5B_9606	ADCY8_9606	F	0.426	0.357	0.21
AQP7_9606	ADCY9_9606	F	0.069	0.948	0.943
GNG10_9606	GNG4_9606	F	0.598	0.564	0.371
GNB2_9606	MIP_9606	F	0.202	0.894	0.868
ADCY8_9606	GNG13_9606	F	0.145	0.944	0.59
PRKACB_9606	GNG5_9606	F	0.125	0.914	0.679
AQP2_9606	ADCY2_9606	F	0.297	0.842	0.88
PRKACA_9606	AQP8_9606	F	0.056	0.952	0.837
AQP3_9606	GNG10_9606	F	0.092	0.925	0.821
GNG7_9606	AQP3_9606	F	0.106	0.59	0.925
AQP2_9606	AVP_9606	F	0.235	0.842	0.858
ADCY2_9606	PRKAR1B_9606	F	0.289	0.607	0.375
GNB2_9606	PRKAR1A_9606	F	0.282	0.543	0.726
GNB5_9606	GNG2_9606	F	0.71	0.564	0.0
AVPR2_9606	ADCY8_9606	F	0.069	0.821	0.944
PRKAR1B_9606	GNG3_9606	F	0.133	0.917	0.821
GNB3_9606	MIP_9606	F	0.189	0.874	0.868
AQP4_9606	GNG4_9606	F	0.134	0.89	0.742
RAB11A_9606	GNG5_9606	F	0.486	0.761	0.257
GNG10_9606	GNG10_9606	F	1.0	0.0	0.0
MIP_9606	AQP6_9606	F	0.62	0.19	0.247
RAB11FIP2_9606	RAB11A_9606	F	0.281	0.549	0.853
RAB11FIP2_9606	RAB11FIP2_9606	F	1.0	0.0	0.0
ADCY8_9606	AQP6_9606	F	0.068	0.944	0.935
AQP8_9606	AQP8_9606	F	1.0	0.0	0.0
GNG13_9606	GNG8_9606	F	0.71	0.0	0.564
ADCY1_9606	AQP9_9606	F	0.096	0.949	0.969
PRKACB_9606	GNGT1_9606	F	0.125	0.914	0.679
AVPR2_9606	ADCY2_9606	F	0.074	0.821	0.96
ADCY5_9606	GNB3_9606	F	0.352	0.766	0.47
GNG4_9606	GNG7_9606	F	0.754	0.371	0.0
GNB3_9606	GNB1_9606	F	1.0	0.0	0.0
GNG11_9606	ADCY2_9606	F	0.162	0.679	0.928
PRKAR1A_9606	AQP7_9606	F	0.069	0.942	0.948
ADCY2_9606	GNG12_9606	F	0.161	0.96	0.59
AQP10_9606	GNG3_9606	F	0.283	0.444	0.821
RAB11FIP2_9606	GNG2_9606	F	0.159	0.854	0.59
AQP6_9606	AQP11_9606	F	0.33	0.869	0.0
GNB2_9606	ADCY5_9606	F	0.333	0.543	0.766
ADCY5_9606	AQP6_9606	F	0.073	0.955	0.935
GNGT1_9606	GNB2_9606	F	0.741	0.0	0.365
GNG4_9606	ADCY2_9606	F	0.456	0.371	0.88
GNG11_9606	AQP8_9606	F	0.093	0.821	0.837
AQP8_9606	GNG10_9606	F	0.093	0.837	0.821
AQP9_9606	AQP2_9606	F	0.548	0.328	0.265
GNG12_9606	GNG3_9606	F	0.71	0.0	0.564
PRKACG_9606	GNAS_9606	F	0.261	0.326	0.505
AQP11_9606	GNG7_9606	F	0.34	0.444	0.59
PRKACG_9606	AQP6_9606	F	0.041	0.936	0.935
GNG10_9606	GNG12_9606	F	0.71	0.564	0.0
GNGT1_9606	GNB1_9606	F	0.836	0.0	0.264
ADCY3_9606	ADCY4_9606	F	0.954	0.023	0.0
GNG2_9606	GNG7_9606	F	1.0	0.0	0.0
GNB2_9606	PRKAR2A_9606	F	0.282	0.543	0.726
RAB11FIP2_9606	AVP_9606	F	0.236	0.549	0.858
ADCY5_9606	AQP3_9606	F	0.071	0.955	0.925
AQP2_9606	AQP1_9606	F	0.714	0.106	0.334
AQP8_9606	GNGT2_9606	F	0.093	0.837	0.821
ADCY2_9606	GNG5_9606	F	0.162	0.928	0.679
GNG12_9606	AQP10_9606	F	0.34	0.59	0.444
GNB4_9606	ADCY9_9606	F	0.15	0.59	0.943
AVP_9606	PRKAR1A_9606	F	0.344	0.603	0.586
GNG2_9606	PRKAR2B_9606	F	0.172	0.59	0.948
GNB1_9606	PRKAR2A_9606	F	0.297	0.47	0.726
GNG5_9606	AQP3_9606	F	0.092	0.821	0.925
RAB11FIP2_9606	ADCY7_9606	F	0.187	0.703	0.893
GNG10_9606	RAB11A_9606	F	0.486	0.257	0.761
AQP3_9606	GNB4_9606	F	0.106	0.925	0.59
RAB11FIP2_9606	PRKACB_9606	F	0.294	0.454	0.848
PRKAR2A_9606	ADCY8_9606	F	0.356	0.448	0.447
PRKACB_9606	GNG11_9606	F	0.125	0.914	0.679
PRKACA_9606	GNB3_9606	F	0.326	0.753	0.47
GNG11_9606	ADCY7_9606	F	0.162	0.679	0.898
GNG4_9606	AQP8_9606	F	0.113	0.742	0.837
AQP8_9606	AQP10_9606	F	0.319	0.707	0.0
GNB5_9606	RAB11A_9606	F	0.486	0.257	0.761
GNB2_9606	GNB5_9606	F	0.74	0.365	0.0
AVP_9606	AQP6_9606	F	0.085	0.95	0.935
ADCY4_9606	AQP9_9606	F	0.114	0.948	0.969
PRKAR1B_9606	GNG10_9606	F	0.133	0.917	0.821
GNG2_9606	AVP_9606	F	0.385	0.0	0.878
AQP2_9606	GNB2_9606	F	0.258	0.842	0.741
GNG4_9606	RAB11FIP2_9606	F	0.493	0.371	0.549
PRKACG_9606	GNG11_9606	F	0.097	0.885	0.679
ADCY7_9606	GNG13_9606	F	0.15	0.943	0.59
AQP8_9606	PRKAR2B_9606	F	0.075	0.837	0.948
ADCY4_9606	MIP_9606	F	0.176	0.948	0.868
AVPR2_9606	AVPR2_9606	F	1.0	0.0	0.0
MYO5B_9606	GNGT2_9606	F	0.307	0.826	0.295
ADCY7_9606	AVPR2_9606	F	0.072	0.943	0.821
PRKAR2A_9606	RAB11FIP2_9606	F	0.289	0.82	0.454
ADCY4_9606	AQP8_9606	F	0.084	0.948	0.837
GNB1_9606	ADCY6_9606	F	0.307	0.47	0.759
GNGT1_9606	AQP10_9606	F	0.283	0.821	0.444
AVPR2_9606	ADCY9_9606	F	0.072	0.821	0.943
AQP11_9606	GNG11_9606	F	0.283	0.444	0.821
ADCY1_9606	GNG5_9606	F	0.167	0.909	0.679
GNB4_9606	MIP_9606	F	0.212	0.59	0.868
AQP1_9606	AQP3_9606	F	0.629	0.413	0.08
GNB4_9606	GNB1_9606	F	0.578	0.0	0.694
GNB1_9606	ADCY2_9606	F	0.358	0.47	0.777
ADCY8_9606	GNG11_9606	F	0.15	0.899	0.679
GNG11_9606	AQP5_9606	F	0.192	0.821	0.868
PRKAR2B_9606	ADCY2_9606	F	0.475	0.374	0.444
PRKACA_9606	GNG11_9606	F	0.125	0.914	0.679
ADCY1_9606	GNB1_9606	F	0.29	0.778	0.527
GNG11_9606	GNB3_9606	F	0.836	0.0	0.264
GNG7_9606	PRKAR2B_9606	F	0.172	0.59	0.948
ADCY6_9606	ADCY6_9606	F	1.0	0.0	0.0
AQP6_9606	PRKAR2B_9606	F	0.08	0.935	0.948
ADCY2_9606	MYO5B_9606	F	0.526	0.262	0.237
GNGT1_9606	ADCY2_9606	F	0.162	0.679	0.928
PRKAR2A_9606	AVP_9606	F	0.344	0.586	0.603
AQP10_9606	RAB11FIP2_9606	F	0.204	0.444	0.854
GNG4_9606	PRKAR1B_9606	F	0.188	0.536	0.851
ADCY3_9606	MYO5B_9606	F	0.625	0.175	0.237
GNB1_9606	MYO5B_9606	F	0.505	0.184	0.634
GNB3_9606	AQP3_9606	F	0.089	0.874	0.925
AQP4_9606	GNG2_9606	F	0.132	0.89	0.59
GNB2_9606	ADCY4_9606	F	0.333	0.592	0.77
AQP11_9606	PRKAR2B_9606	F	0.222	0.444	0.948
AQP7_9606	AQP1_9606	F	0.633	0.16	0.413
GNB3_9606	PRKACG_9606	F	0.108	0.598	0.783
ADCY2_9606	GNG7_9606	F	0.161	0.96	0.59
GNAS_9606	AQP10_9606	F	0.222	0.967	0.444
GNG8_9606	ADCY9_9606	F	0.162	0.679	0.898
MYO5B_9606	ADCY1_9606	F	0.618	0.237	0.18
AQP8_9606	AQP4_9606	F	0.817	0.0	0.087
AVPR2_9606	AVP_9606	F	0.171	0.563	0.878
AQP2_9606	ADCY4_9606	F	0.349	0.842	0.86
AQP9_9606	AQP6_9606	F	0.605	0.47	0.132
GNGT2_9606	GNB5_9606	F	1.0	0.0	0.0
PRKAR2A_9606	RAB11A_9606	F	0.35	0.412	0.418
ADCY4_9606	GNB3_9606	F	0.344	0.77	0.527
GNG2_9606	ADCY9_9606	F	0.15	0.59	0.943
GNG2_9606	GNG2_9606	F	1.0	0.0	0.0
AQP2_9606	GNAS_9606	F	0.261	0.842	0.905
AQP7_9606	ADCY5_9606	F	0.071	0.948	0.955
GNG12_9606	GNG4_9606	F	0.754	0.0	0.371
ADCY4_9606	GNG12_9606	F	0.188	0.948	0.59
PRKAR1B_9606	AVP_9606	F	0.143	0.725	0.815
PRKAR2B_9606	MIP_9606	F	0.161	0.948	0.868
GNB4_9606	GNG8_9606	F	0.71	0.0	0.564
AQP1_9606	ADCY1_9606	F	0.253	0.937	0.865
AQP1_9606	GNAS_9606	F	0.281	0.937	0.905
AQP11_9606	GNG2_9606	F	0.34	0.444	0.59
AVPR2_9606	AQP2_9606	F	0.072	0.821	0.941
PRKAR2A_9606	GNG11_9606	F	0.163	0.895	0.679
PRKAR1A_9606	AVPR2_9606	F	0.073	0.942	0.821
PRKAR2B_9606	GNG13_9606	F	0.172	0.948	0.59
GNG2_9606	ADCY5_9606	F	0.16	0.59	0.955
RAB11FIP2_9606	PRKAR1A_9606	F	0.289	0.454	0.82
GNG11_9606	AQP4_9606	F	0.113	0.821	0.89
GNB1_9606	RAB11FIP2_9606	F	0.371	0.629	0.454
RAB11FIP2_9606	GNG7_9606	F	0.159	0.854	0.59
MIP_9606	AVPR2_9606	F	0.099	0.868	0.821
MYO5B_9606	GNG2_9606	F	0.154	0.956	0.59
ADCY8_9606	GNG2_9606	F	0.145	0.944	0.59
RAB11A_9606	AQP5_9606	F	0.348	0.853	0.679
ADCY3_9606	AQP9_9606	F	0.097	0.949	0.969
GNG3_9606	PRKACG_9606	F	0.097	0.679	0.885
MYO5B_9606	AQP2_9606	F	0.422	0.823	0.782
RAB11A_9606	ADCY9_9606	F	0.419	0.349	0.34
ADCY9_9606	GNGT2_9606	F	0.162	0.898	0.679
GNG10_9606	MIP_9606	F	0.192	0.821	0.868
GNG11_9606	GNG7_9606	F	0.71	0.564	0.0
AQP11_9606	AQP11_9606	F	1.0	0.0	0.0
GNAS_9606	GNG12_9606	F	0.336	0.919	0.0
GNG10_9606	MYO5B_9606	F	0.307	0.295	0.826
ADCY2_9606	AQP10_9606	F	0.206	0.96	0.444
GNB5_9606	PRKAR1A_9606	F	0.163	0.679	0.895
AQP5_9606	GNG4_9606	F	0.594	0.679	0.371
ADCY1_9606	RAB11A_9606	F	0.471	0.327	0.307
GNG5_9606	GNG10_9606	F	1.0	0.0	0.0
PRKAR1B_9606	ADCY6_9606	F	0.338	0.375	0.552
GNB1_9606	GNG5_9606	F	0.836	0.264	0.0
GNAS_9606	AQP3_9606	F	0.077	0.967	0.925
PRKACB_9606	MYO5B_9606	F	0.468	0.229	0.237
GNG8_9606	MIP_9606	F	0.192	0.821	0.868
GNG12_9606	PRKACG_9606	F	0.098	0.59	0.936
AQP10_9606	AQP6_9606	F	0.33	0.0	0.869
PRKAR1A_9606	AQP3_9606	F	0.068	0.942	0.925
GNG3_9606	GNG5_9606	F	1.0	0.0	0.0
GNG4_9606	GNB5_9606	F	0.598	0.371	0.564
GNB2_9606	ADCY3_9606	F	0.288	0.592	0.777
PRKACG_9606	PRKACA_9606	F	0.698	0.0	0.185
ADCY8_9606	RAB11A_9606	F	0.41	0.343	0.349
AQP7_9606	GNG2_9606	F	0.106	0.948	0.59
GNG2_9606	GNG12_9606	F	1.0	0.0	0.0
AQP4_9606	ADCY5_9606	F	0.083	0.89	0.955
GNB3_9606	AQP8_9606	F	0.089	0.874	0.837
PRKACB_9606	GNG12_9606	F	0.131	0.952	0.59
AQP5_9606	ADCY9_9606	F	0.243	0.763	0.893
AQP3_9606	ADCY2_9606	F	0.069	0.925	0.96
MIP_9606	MYO5B_9606	F	0.145	0.868	0.956
ADCY3_9606	RAB11FIP2_9606	F	0.321	0.864	0.549
AQP8_9606	GNB1_9606	F	0.089	0.837	0.874
PRKACA_9606	GNG3_9606	F	0.125	0.914	0.679
MYO5B_9606	AQP1_9606	F	0.291	0.872	0.937
ADCY3_9606	AQP5_9606	F	0.408	0.864	0.679
AVP_9606	GNG10_9606	F	0.355	0.798	0.358
ADCY5_9606	GNG8_9606	F	0.167	0.919	0.679
AQP9_9606	GNG12_9606	F	0.127	0.969	0.59
ADCY9_9606	GNG10_9606	F	0.162	0.898	0.679
AQP2_9606	ADCY9_9606	F	0.173	0.888	0.893
ADCY3_9606	AQP8_9606	F	0.075	0.949	0.837
GNG7_9606	GNGT2_9606	F	0.71	0.0	0.564
AQP9_9606	GNG2_9606	F	0.127	0.969	0.59
ADCY8_9606	AQP2_9606	F	0.17	0.894	0.888
AQP5_9606	GNG12_9606	F	0.212	0.868	0.59
ADCY6_9606	PRKACB_9606	F	0.635	0.143	0.167
GNB3_9606	GNB4_9606	F	0.578	0.694	0.0
AQP4_9606	PRKAR1A_9606	F	0.08	0.89	0.942
AQP10_9606	AQP7_9606	F	0.297	0.0	0.897
GNG10_9606	PRKAR2B_9606	F	0.175	0.679	0.906
PRKACG_9606	AQP1_9606	F	0.076	0.885	0.953
AQP10_9606	AQP11_9606	F	1.0	0.0	0.0
GNAS_9606	GNG2_9606	F	0.336	0.919	0.0
AQP9_9606	GNB4_9606	F	0.127	0.969	0.59
GNG13_9606	GNG11_9606	F	0.71	0.0	0.564
AQP8_9606	ADCY8_9606	F	0.065	0.837	0.944
AVP_9606	GNG7_9606	F	0.385	0.878	0.0
GNG2_9606	GNGT2_9606	F	0.71	0.0	0.564
ADCY7_9606	AQP4_9606	F	0.079	0.943	0.89
GNG12_9606	AVP_9606	F	0.385	0.0	0.878
AVP_9606	PRKACG_9606	F	0.248	0.676	0.621
GNAS_9606	GNG4_9606	F	0.538	0.818	0.0
GNG11_9606	ADCY5_9606	F	0.167	0.679	0.919
AQP10_9606	AQP10_9606	F	1.0	0.0	0.0
GNB1_9606	PRKACB_9606	F	0.274	0.47	0.767
AQP1_9606	PRKAR2B_9606	F	0.268	0.937	0.855
PRKACA_9606	AQP9_9606	F	0.071	0.952	0.969
MYO5B_9606	ADCY5_9606	F	0.529	0.237	0.226
ADCY9_9606	AQP8_9606	F	0.068	0.943	0.837
GNGT1_9606	GNG12_9606	F	0.71	0.564	0.0
PRKAR2A_9606	GNG13_9606	F	0.157	0.942	0.59
PRKACA_9606	PRKACA_9606	F	1.0	0.0	0.0
PRKAR1B_9606	ADCY7_9606	F	0.381	0.375	0.508
GNG13_9606	AVP_9606	F	0.385	0.0	0.878
PRKAR1B_9606	ADCY9_9606	F	0.381	0.375	0.508
PRKACG_9606	GNG10_9606	F	0.097	0.885	0.679
ADCY6_9606	PRKAR1A_9606	F	0.418	0.406	0.36
ADCY8_9606	AQP5_9606	F	0.239	0.894	0.763
AQP6_9606	AQP3_9606	F	0.696	0.247	0.415
MYO5B_9606	AQP5_9606	F	0.453	0.872	0.679
GNG7_9606	ADCY9_9606	F	0.15	0.59	0.943
GNG4_9606	ADCY3_9606	F	0.429	0.371	0.864
GNG5_9606	GNB4_9606	F	0.71	0.564	0.0
ADCY4_9606	PRKAR1B_9606	F	0.36	0.524	0.375
GNAS_9606	GNB1_9606	F	0.568	0.664	0.093
GNB1_9606	GNGT2_9606	F	0.836	0.264	0.0
AVP_9606	AVP_9606	F	1.0	0.0	0.0
AQP5_9606	AQP4_9606	F	0.648	0.19	0.087
AQP3_9606	AQP3_9606	F	1.0	0.0	0.0
GNB3_9606	PRKAR2B_9606	F	0.334	0.47	0.734
GNG11_9606	GNB2_9606	F	0.74	0.0	0.365
GNGT2_9606	GNG11_9606	F	1.0	0.0	0.0
ADCY7_9606	GNG3_9606	F	0.162	0.898	0.679
ADCY1_9606	GNB4_9606	F	0.166	0.949	0.59
GNGT1_9606	AVP_9606	F	0.355	0.358	0.798
GNGT2_9606	AVPR2_9606	F	0.31	0.564	0.563
AQP5_9606	GNB1_9606	F	0.377	0.679	0.694
AQP9_9606	GNG4_9606	F	0.129	0.969	0.742
MIP_9606	RAB11FIP2_9606	F	0.137	0.868	0.854
GNG13_9606	GNGT2_9606	F	0.71	0.0	0.564
AQP10_9606	ADCY9_9606	F	0.191	0.444	0.943
GNG10_9606	AQP5_9606	F	0.192	0.821	0.868
PRKAR2A_9606	AQP2_9606	F	0.217	0.851	0.842
AQP9_9606	GNB1_9606	F	0.118	0.969	0.874
ADCY3_9606	GNB3_9606	F	0.299	0.777	0.527
ADCY6_9606	GNG5_9606	F	0.161	0.911	0.679
GNB5_9606	PRKACA_9606	F	0.125	0.679	0.914
PRKACA_9606	ADCY5_9606	F	0.531	0.21	0.226
MIP_9606	GNGT2_9606	F	0.192	0.868	0.821
PRKAR2A_9606	ADCY7_9606	F	0.365	0.448	0.443
ADCY4_9606	GNGT1_9606	F	0.192	0.906	0.679
ADCY9_9606	AVP_9606	F	0.179	0.798	0.815
GNB2_9606	PRKACA_9606	F	0.305	0.543	0.753
AQP7_9606	GNB1_9606	F	0.092	0.948	0.874
GNGT1_9606	ADCY1_9606	F	0.167	0.679	0.909
ADCY1_9606	PRKAR1B_9606	F	0.346	0.539	0.375
GNG12_9606	GNG13_9606	F	1.0	0.0	0.0
ADCY2_9606	GNB5_9606	F	0.162	0.928	0.679
PRKACB_9606	ADCY9_9606	F	0.612	0.232	0.132
GNAS_9606	GNGT2_9606	F	0.492	0.783	0.0
PRKACB_9606	ADCY3_9606	F	0.627	0.188	0.138
AQP1_9606	ADCY2_9606	F	0.289	0.937	0.88
ADCY1_9606	PRKAR1A_9606	F	0.405	0.412	0.383
ADCY6_9606	GNB2_9606	F	0.291	0.759	0.543
PRKAR2A_9606	PRKAR2A_9606	F	1.0	0.0	0.0
ADCY4_9606	GNG5_9606	F	0.192	0.906	0.679
AQP3_9606	ADCY9_9606	F	0.068	0.925	0.943
AQP10_9606	PRKAR2B_9606	F	0.222	0.444	0.948
PRKAR1A_9606	GNG5_9606	F	0.163	0.895	0.679
AQP8_9606	PRKACG_9606	F	0.042	0.837	0.936
AVP_9606	GNG5_9606	F	0.355	0.798	0.358
GNB2_9606	AQP5_9606	F	0.358	0.741	0.679
GNG8_9606	AQP4_9606	F	0.113	0.821	0.89
ADCY1_9606	AQP6_9606	F	0.079	0.949	0.935
GNB5_9606	ADCY7_9606	F	0.162	0.679	0.898
GNGT2_9606	PRKAR1A_9606	F	0.163	0.679	0.895
ADCY2_9606	PRKACG_9606	F	0.349	0.378	0.177
GNG13_9606	ADCY9_9606	F	0.15	0.59	0.943
GNB5_9606	MYO5B_9606	F	0.307	0.295	0.826
AQP8_9606	PRKAR1B_9606	F	0.067	0.837	0.917
AQP4_9606	PRKAR2B_9606	F	0.089	0.89	0.948
MIP_9606	AQP9_9606	F	0.534	0.19	0.61
AVPR2_9606	AQP5_9606	F	0.099	0.821	0.868
PRKAR2A_9606	AQP5_9606	F	0.306	0.851	0.679
AQP5_9606	AQP10_9606	F	0.333	0.763	0.0
GNGT1_9606	AQP9_9606	F	0.12	0.821	0.969
PRKACB_9606	PRKAR2B_9606	F	0.608	0.328	0.273
AQP1_9606	GNB3_9606	F	0.239	0.937	0.694
AQP9_9606	PRKAR1B_9606	F	0.082	0.969	0.917
AQP9_9606	AQP10_9606	F	0.364	0.934	0.0
AQP1_9606	AQP8_9606	F	0.555	0.67	0.0
AQP10_9606	PRKACG_9606	F	0.126	0.444	0.936
MIP_9606	GNG11_9606	F	0.192	0.868	0.821
AQP5_9606	PRKAR1B_9606	F	0.161	0.763	0.851
MIP_9606	AQP5_9606	F	0.631	0.19	0.19
ADCY8_9606	RAB11FIP2_9606	F	0.184	0.894	0.703
PRKACB_9606	AQP10_9606	F	0.169	0.952	0.444
PRKACG_9606	ADCY5_9606	F	0.391	0.177	0.327
GNAS_9606	AQP5_9606	F	0.375	0.905	0.679
GNG12_9606	AVPR2_9606	F	0.437	0.0	0.563
AQP5_9606	GNG5_9606	F	0.192	0.868	0.821
ADCY4_9606	GNGT2_9606	F	0.192	0.906	0.679
RAB11A_9606	GNG4_9606	F	0.368	0.853	0.371
GNGT1_9606	GNGT2_9606	F	1.0	0.0	0.0
AQP11_9606	RAB11FIP2_9606	F	0.204	0.444	0.854
AQP4_9606	AVP_9606	F	0.092	0.89	0.95
AQP11_9606	AQP9_9606	F	0.364	0.0	0.934
PRKACB_9606	GNB5_9606	F	0.125	0.914	0.679
AQP3_9606	MIP_9606	F	0.654	0.415	0.19
ADCY7_9606	AVP_9606	F	0.179	0.798	0.815
AQP2_9606	AQP11_9606	F	0.283	0.888	0.0
GNG13_9606	AQP7_9606	F	0.106	0.59	0.948
AQP1_9606	RAB11FIP2_9606	F	0.235	0.937	0.549
AQP7_9606	AQP7_9606	F	1.0	0.0	0.0
AQP3_9606	AVP_9606	F	0.078	0.925	0.95
GNG5_9606	PRKAR2A_9606	F	0.163	0.679	0.895
GNG2_9606	GNG4_9606	F	0.754	0.0	0.371
AQP4_9606	PRKAR1B_9606	F	0.078	0.89	0.917
AQP11_9606	GNGT1_9606	F	0.283	0.444	0.821
GNG11_9606	ADCY4_9606	F	0.192	0.679	0.906
AQP11_9606	ADCY9_9606	F	0.191	0.444	0.943
AQP10_9606	ADCY1_9606	F	0.212	0.444	0.949
GNG12_9606	AQP11_9606	F	0.34	0.59	0.444
PRKAR2B_9606	ADCY7_9606	F	0.372	0.478	0.443
ADCY2_9606	AQP5_9606	F	0.443	0.88	0.679
GNB1_9606	ADCY7_9606	F	0.203	0.598	0.798
AQP1_9606	GNG3_9606	F	0.151	0.974	0.821
ADCY3_9606	ADCY9_9606	F	0.904	0.055	0.0
ADCY1_9606	MIP_9606	F	0.153	0.949	0.868
GNG10_9606	AQP11_9606	F	0.283	0.821	0.444
GNG3_9606	GNB4_9606	F	0.71	0.564	0.0
GNB2_9606	AQP3_9606	F	0.093	0.894	0.925
PRKAR1A_9606	AQP5_9606	F	0.306	0.851	0.679
GNG8_9606	PRKAR2A_9606	F	0.163	0.679	0.895
RAB11A_9606	GNB4_9606	F	0.14	0.942	0.59
ADCY1_9606	GNG12_9606	F	0.166	0.949	0.59
RAB11FIP2_9606	GNGT2_9606	F	0.138	0.854	0.821
GNG7_9606	PRKAR1B_9606	F	0.149	0.59	0.917
PRKAR2A_9606	AVPR2_9606	F	0.073	0.942	0.821
MIP_9606	GNG4_9606	F	0.225	0.868	0.742
PRKAR1A_9606	AQP9_9606	F	0.084	0.942	0.969
AQP4_9606	GNGT1_9606	F	0.113	0.89	0.821
AQP3_9606	RAB11A_9606	F	0.061	0.925	0.942
ADCY5_9606	ADCY1_9606	F	0.827	0.077	0.028
PRKACB_9606	AQP1_9606	F	0.194	0.874	0.937
AQP1_9606	GNGT2_9606	F	0.151	0.974	0.821
GNB3_9606	PRKAR1A_9606	F	0.297	0.47	0.726
GNG12_9606	PRKAR2B_9606	F	0.172	0.59	0.948
MIP_9606	GNG5_9606	F	0.192	0.868	0.821
GNB5_9606	PRKAR2B_9606	F	0.175	0.679	0.906
PRKAR1B_9606	ADCY5_9606	F	0.313	0.375	0.577
GNB1_9606	GNG8_9606	F	0.836	0.264	0.0
AQP6_9606	GNB2_9606	F	0.102	0.935	0.894
AQP8_9606	GNG5_9606	F	0.093	0.837	0.821
AQP7_9606	PRKAR2A_9606	F	0.069	0.948	0.942
ADCY3_9606	AQP10_9606	F	0.216	0.949	0.444
ADCY5_9606	ADCY6_9606	F	0.845	0.056	0.032
ADCY4_9606	GNG2_9606	F	0.188	0.948	0.59
GNB3_9606	ADCY1_9606	F	0.29	0.527	0.778
MIP_9606	AQP1_9606	F	0.54	0.19	0.67
AQP5_9606	AQP9_9606	F	0.534	0.19	0.61
GNG2_9606	PRKACB_9606	F	0.131	0.59	0.952
AQP8_9606	GNB4_9606	F	0.113	0.837	0.59
GNGT2_9606	AQP6_9606	F	0.102	0.821	0.935
GNG3_9606	ADCY6_9606	F	0.161	0.679	0.911
ADCY7_9606	AQP6_9606	F	0.071	0.943	0.935
ADCY4_9606	ADCY5_9606	F	0.897	0.0	0.077
AQP10_9606	RAB11A_9606	F	0.18	0.444	0.942
AQP10_9606	GNG4_9606	F	0.34	0.444	0.742
ADCY2_9606	AQP8_9606	F	0.07	0.96	0.837
MYO5B_9606	PRKACG_9606	F	0.355	0.357	0.177
AQP1_9606	GNB5_9606	F	0.151	0.974	0.821
GNB4_9606	PRKACA_9606	F	0.131	0.59	0.952
GNG10_9606	PRKACA_9606	F	0.125	0.679	0.914
GNG8_9606	GNG12_9606	F	0.71	0.564	0.0
GNB3_9606	ADCY8_9606	F	0.193	0.598	0.799
ADCY5_9606	AQP9_9606	F	0.087	0.955	0.969
AQP7_9606	GNB5_9606	F	0.095	0.948	0.821
GNG11_9606	GNB4_9606	F	0.71	0.564	0.0
GNB3_9606	AQP11_9606	F	0.271	0.874	0.444
RAB11FIP2_9606	ADCY9_9606	F	0.187	0.703	0.893
RAB11A_9606	GNG2_9606	F	0.14	0.942	0.59
AQP11_9606	GNAS_9606	F	0.222	0.444	0.967
ADCY2_9606	GNG13_9606	F	0.161	0.96	0.59
GNG11_9606	GNG5_9606	F	1.0	0.0	0.0
GNG5_9606	GNG5_9606	F	1.0	0.0	0.0
ADCY6_9606	GNG11_9606	F	0.161	0.911	0.679
ADCY6_9606	AQP5_9606	F	0.335	0.87	0.679
ADCY5_9606	GNGT1_9606	F	0.167	0.919	0.679
RAB11FIP2_9606	PRKAR2B_9606	F	0.338	0.454	0.825
GNG3_9606	GNG10_9606	F	1.0	0.0	0.0
AQP4_9606	AVPR2_9606	F	0.06	0.89	0.821
PRKACG_9606	GNG7_9606	F	0.098	0.936	0.59
AQP6_9606	GNG4_9606	F	0.116	0.935	0.742
GNG13_9606	AQP11_9606	F	0.34	0.59	0.444
GNB1_9606	MIP_9606	F	0.189	0.874	0.868
AQP6_9606	PRKACA_9606	F	0.058	0.935	0.952
ADCY8_9606	AQP10_9606	F	0.186	0.944	0.444
GNG5_9606	GNGT1_9606	F	1.0	0.0	0.0
PRKAR1B_9606	GNB5_9606	F	0.133	0.917	0.821
MYO5B_9606	GNG3_9606	F	0.307	0.826	0.295
PRKAR2B_9606	AQP5_9606	F	0.411	0.855	0.679
ADCY8_9606	ADCY4_9606	F	0.883	0.006	0.032
AQP11_9606	ADCY1_9606	F	0.212	0.444	0.949
RAB11A_9606	AQP6_9606	F	0.065	0.942	0.935
RAB11A_9606	PRKAR2B_9606	F	0.396	0.418	0.425
ADCY3_9606	GNG8_9606	F	0.176	0.908	0.679
GNG8_9606	GNGT1_9606	F	1.0	0.0	0.0
GNG11_9606	RAB11FIP2_9606	F	0.138	0.821	0.854
AQP2_9606	RAB11A_9606	F	0.249	0.842	0.853
ADCY8_9606	ADCY6_9606	F	0.859	0.006	0.088
ADCY3_9606	ADCY8_9606	F	0.872	0.055	0.006
GNB4_9606	GNG4_9606	F	0.754	0.0	0.371
PRKAR1B_9606	PRKAR1A_9606	F	0.708	0.0	0.245
GNG7_9606	AQP2_9606	F	0.153	0.59	0.941
AQP10_9606	AVPR2_9606	F	0.153	0.444	0.821
GNG13_9606	AVPR2_9606	F	0.437	0.0	0.563
AQP7_9606	AVPR2_9606	F	0.053	0.948	0.821
GNB5_9606	AQP8_9606	F	0.093	0.821	0.837
AVP_9606	ADCY4_9606	F	0.326	0.766	0.77
GNGT2_9606	PRKAR2A_9606	F	0.163	0.679	0.895
AQP7_9606	GNG3_9606	F	0.095	0.948	0.821
GNB5_9606	ADCY9_9606	F	0.162	0.679	0.898
GNG3_9606	ADCY1_9606	F	0.167	0.679	0.909
GNB3_9606	PRKAR1B_9606	F	0.145	0.774	0.851
GNG2_9606	GNG5_9606	F	0.71	0.0	0.564
PRKAR2B_9606	PRKAR2A_9606	F	0.942	0.025	0.0
GNGT2_9606	AVP_9606	F	0.355	0.358	0.798
ADCY9_9606	GNG11_9606	F	0.162	0.898	0.679
RAB11FIP2_9606	AQP8_9606	F	0.07	0.854	0.837
ADCY6_9606	MIP_9606	F	0.14	0.951	0.868
MIP_9606	PRKAR1A_9606	F	0.144	0.868	0.942
PRKACA_9606	MIP_9606	F	0.12	0.952	0.868
GNB3_9606	ADCY2_9606	F	0.358	0.47	0.777
GNG3_9606	GNB1_9606	F	0.836	0.0	0.264
ADCY3_9606	GNG3_9606	F	0.176	0.908	0.679
AQP11_9606	GNGT2_9606	F	0.283	0.444	0.821
ADCY3_9606	GNG7_9606	F	0.169	0.949	0.59
RAB11FIP2_9606	PRKAR1B_9606	F	0.124	0.703	0.851
PRKACA_9606	GNG12_9606	F	0.131	0.952	0.59
ADCY4_9606	AQP11_9606	F	0.242	0.948	0.444
GNG13_9606	AQP3_9606	F	0.106	0.59	0.925
ADCY6_9606	GNG12_9606	F	0.151	0.951	0.59
MIP_9606	GNB5_9606	F	0.192	0.868	0.821
MYO5B_9606	GNG11_9606	F	0.307	0.826	0.295
MYO5B_9606	AQP6_9606	F	0.072	0.956	0.935
AQP2_9606	AQP2_9606	F	1.0	0.0	0.0
ADCY7_9606	AQP10_9606	F	0.191	0.943	0.444
ADCY8_9606	ADCY7_9606	F	0.963	0.006	0.0
PRKAR1A_9606	GNG7_9606	F	0.157	0.942	0.59
GNB2_9606	GNGT2_9606	F	0.74	0.365	0.0
AQP7_9606	ADCY8_9606	F	0.066	0.948	0.944
PRKAR2A_9606	ADCY6_9606	F	0.418	0.36	0.406
PRKAR1B_9606	PRKACA_9606	F	0.308	0.375	0.579
AQP10_9606	GNG13_9606	F	0.34	0.444	0.59
PRKAR1B_9606	PRKAR1B_9606	F	1.0	0.0	0.0
ADCY1_9606	PRKAR2B_9606	F	0.464	0.412	0.397
GNG13_9606	AQP5_9606	F	0.212	0.59	0.868
PRKACB_9606	PRKACG_9606	F	0.709	0.159	0.0
GNG10_9606	GNGT2_9606	F	1.0	0.0	0.0
ADCY2_9606	ADCY5_9606	F	0.931	0.038	0.0
AQP11_9606	ADCY3_9606	F	0.216	0.444	0.949
AQP9_9606	PRKACG_9606	F	0.049	0.969	0.936
AVPR2_9606	GNB5_9606	F	0.31	0.563	0.564
RAB11FIP2_9606	AQP5_9606	F	0.471	0.549	0.679
PRKAR2A_9606	AQP9_9606	F	0.084	0.942	0.969
MYO5B_9606	GNG4_9606	F	0.471	0.872	0.371
ADCY4_9606	ADCY1_9606	F	0.926	0.0	0.028
ADCY1_9606	AQP4_9606	F	0.087	0.949	0.89
RAB11FIP2_9606	GNB3_9606	F	0.371	0.454	0.629
PRKACG_9606	PRKAR2A_9606	F	0.461	0.347	0.371
GNG10_9606	GNG7_9606	F	0.71	0.564	0.0
AQP8_9606	PRKAR1A_9606	F	0.069	0.837	0.942
PRKACG_9606	AVPR2_9606	F	0.045	0.936	0.821
GNAS_9606	ADCY3_9606	F	0.668	0.334	0.196
AQP4_9606	GNB4_9606	F	0.132	0.89	0.59
PRKACB_9606	GNG3_9606	F	0.125	0.914	0.679
MIP_9606	ADCY8_9606	F	0.132	0.868	0.944
GNG7_9606	GNG7_9606	F	1.0	0.0	0.0
ADCY1_9606	GNB2_9606	F	0.281	0.778	0.592
AQP4_9606	AQP7_9606	F	0.725	0.087	0.482
PRKACG_9606	ADCY4_9606	F	0.446	0.177	0.233
AQP9_9606	GNG10_9606	F	0.12	0.969	0.821
GNB2_9606	PRKACB_9606	F	0.259	0.543	0.767
AQP8_9606	ADCY1_9606	F	0.073	0.837	0.949
RAB11FIP2_9606	AQP3_9606	F	0.067	0.854	0.925
AQP10_9606	GNGT2_9606	F	0.283	0.444	0.821
AQP7_9606	AVP_9606	F	0.081	0.948	0.95
PRKACA_9606	ADCY2_9606	F	0.512	0.21	0.262
ADCY8_9606	GNB1_9606	F	0.193	0.799	0.598
PRKAR2A_9606	ADCY5_9606	F	0.436	0.36	0.42
GNG12_9606	GNB4_9606	F	1.0	0.0	0.0
AQP2_9606	PRKACB_9606	F	0.218	0.842	0.874
ADCY1_9606	AVPR2_9606	F	0.078	0.949	0.821
AVP_9606	GNB4_9606	F	0.385	0.878	0.0
GNB3_9606	GNB2_9606	F	0.895	0.0	0.126
GNG11_9606	GNB5_9606	F	1.0	0.0	0.0
GNG8_9606	ADCY4_9606	F	0.192	0.679	0.906
GNB5_9606	AQP9_9606	F	0.12	0.821	0.969
GNG13_9606	AQP2_9606	F	0.153	0.59	0.941
GNB5_9606	GNG12_9606	F	0.71	0.564	0.0
GNG13_9606	GNB5_9606	F	0.71	0.0	0.564
AVP_9606	GNB1_9606	F	0.424	0.651	0.33
AQP6_9606	PRKAR1A_9606	F	0.071	0.935	0.942
AQP8_9606	AQP11_9606	F	0.319	0.707	0.0
ADCY3_9606	ADCY7_9606	F	0.904	0.055	0.0
ADCY8_9606	AQP9_9606	F	0.082	0.944	0.969
GNG5_9606	MYO5B_9606	F	0.307	0.295	0.826
GNG4_9606	PRKAR2A_9606	F	0.323	0.371	0.851
PRKACA_9606	ADCY8_9606	F	0.426	0.33	0.21
ADCY8_9606	PRKAR1A_9606	F	0.356	0.447	0.448
ADCY2_9606	PRKAR1A_9606	F	0.426	0.444	0.36
GNB5_9606	PRKAR2A_9606	F	0.163	0.679	0.895
AQP2_9606	AQP3_9606	F	0.638	0.265	0.08
GNGT1_9606	ADCY9_9606	F	0.162	0.679	0.898
AQP3_9606	GNGT1_9606	F	0.092	0.925	0.821
GNB4_9606	AQP1_9606	F	0.153	0.59	0.974
AQP9_9606	PRKAR2B_9606	F	0.097	0.969	0.948
RAB11A_9606	GNG7_9606	F	0.14	0.942	0.59
PRKACA_9606	AQP5_9606	F	0.356	0.87	0.679
GNB1_9606	PRKAR2B_9606	F	0.334	0.47	0.734
AVPR2_9606	AQP9_9606	F	0.06	0.821	0.969
RAB11A_9606	GNB1_9606	F	0.537	0.625	0.264
GNG4_9606	AVP_9606	F	0.553	0.0	0.731
MIP_9606	GNG3_9606	F	0.192	0.868	0.821
GNG10_9606	ADCY5_9606	F	0.167	0.679	0.919
GNG8_9606	AQP3_9606	F	0.092	0.821	0.925
ADCY1_9606	AVP_9606	F	0.27	0.778	0.766
ADCY8_9606	ADCY5_9606	F	0.79	0.006	0.137
AQP1_9606	AQP5_9606	F	0.688	0.562	0.0
AQP1_9606	ADCY3_9606	F	0.255	0.937	0.864
ADCY5_9606	MIP_9606	F	0.149	0.955	0.868
AVPR2_9606	AQP6_9606	F	0.053	0.821	0.935
ADCY4_9606	GNB1_9606	F	0.344	0.77	0.527
AQP1_9606	ADCY4_9606	F	0.299	0.937	0.86
PRKAR2A_9606	GNG10_9606	F	0.163	0.895	0.679
GNG4_9606	PRKACG_9606	F	0.133	0.536	0.885
MYO5B_9606	PRKAR1A_9606	F	0.408	0.428	0.36
ADCY1_9606	GNB5_9606	F	0.167	0.909	0.679
GNG12_9606	GNB2_9606	F	0.514	0.0	0.741
RAB11FIP2_9606	ADCY4_9606	F	0.378	0.549	0.86
ADCY6_9606	GNB5_9606	F	0.161	0.911	0.679
GNGT1_9606	ADCY7_9606	F	0.162	0.679	0.898
GNB5_9606	GNG5_9606	F	1.0	0.0	0.0
ADCY7_9606	ADCY9_9606	F	1.0	0.0	0.0
GNB1_9606	AQP1_9606	F	0.239	0.694	0.937
AQP10_9606	ADCY6_9606	F	0.194	0.444	0.951
GNG2_9606	AQP3_9606	F	0.106	0.59	0.925
MIP_9606	GNG7_9606	F	0.212	0.868	0.59
AQP2_9606	PRKAR1A_9606	F	0.217	0.842	0.851
PRKAR2A_9606	AQP10_9606	F	0.202	0.942	0.444
PRKACB_9606	AQP7_9606	F	0.057	0.952	0.948
GNB4_9606	ADCY3_9606	F	0.169	0.59	0.949
ADCY7_9606	AQP2_9606	F	0.173	0.893	0.888
GNGT2_9606	ADCY5_9606	F	0.167	0.679	0.919
GNB2_9606	GNG4_9606	F	0.628	0.531	0.0
AQP8_9606	AVPR2_9606	F	0.056	0.837	0.821
AQP9_9606	AQP7_9606	F	0.683	0.269	0.086
GNB1_9606	PRKACG_9606	F	0.108	0.598	0.783
AQP9_9606	ADCY7_9606	F	0.084	0.969	0.943
AQP10_9606	GNG7_9606	F	0.34	0.444	0.59
PRKACG_9606	PRKACG_9606	F	1.0	0.0	0.0
ADCY5_9606	ADCY9_9606	F	0.819	0.137	0.0
PRKACA_9606	PRKACB_9606	F	0.839	0.035	0.058
ADCY7_9606	AQP3_9606	F	0.068	0.943	0.925
GNGT2_9606	ADCY6_9606	F	0.161	0.679	0.911
AVPR2_9606	PRKACB_9606	F	0.06	0.821	0.952
GNB1_9606	GNB5_9606	F	0.836	0.264	0.0
GNB5_9606	AQP5_9606	F	0.192	0.821	0.868
PRKACB_9606	AQP4_9606	F	0.064	0.952	0.89
GNG3_9606	GNGT2_9606	F	1.0	0.0	0.0
GNAS_9606	ADCY9_9606	F	0.607	0.386	0.198
ADCY8_9606	GNG5_9606	F	0.15	0.899	0.679
ADCY6_9606	AQP11_9606	F	0.194	0.951	0.444
AQP2_9606	MIP_9606	F	0.487	0.564	0.19
AQP11_9606	AQP5_9606	F	0.333	0.0	0.763
RAB11A_9606	MYO5B_9606	F	0.603	0.237	0.293
RAB11A_9606	GNGT2_9606	F	0.486	0.761	0.257
GNAS_9606	GNB2_9606	F	0.543	0.664	0.207
PRKACA_9606	AVP_9606	F	0.327	0.649	0.618
AQP5_9606	AQP5_9606	F	1.0	0.0	0.0
GNG8_9606	ADCY2_9606	F	0.162	0.679	0.928
GNB5_9606	ADCY3_9606	F	0.176	0.679	0.908
PRKAR1B_9606	PRKACB_9606	F	0.323	0.375	0.566
RAB11A_9606	ADCY5_9606	F	0.455	0.307	0.352
MIP_9606	MIP_9606	F	1.0	0.0	0.0
GNG3_9606	GNGT1_9606	F	1.0	0.0	0.0
ADCY7_9606	GNAS_9606	F	0.607	0.198	0.386
AVPR2_9606	PRKAR1B_9606	F	0.071	0.821	0.917
GNG2_9606	AQP10_9606	F	0.34	0.59	0.444
GNG2_9606	AQP5_9606	F	0.212	0.59	0.868
ADCY7_9606	AQP5_9606	F	0.243	0.893	0.763
GNG7_9606	ADCY4_9606	F	0.188	0.59	0.948
GNG12_9606	AQP1_9606	F	0.153	0.59	0.974
GNB2_9606	PRKAR1B_9606	F	0.151	0.809	0.851
GNGT1_9606	PRKACA_9606	F	0.125	0.679	0.914
GNB4_9606	PRKAR1A_9606	F	0.157	0.59	0.942
ADCY7_9606	GNG12_9606	F	0.15	0.943	0.59
GNG12_9606	ADCY9_9606	F	0.15	0.59	0.943
GNGT1_9606	MIP_9606	F	0.192	0.821	0.868
GNG10_9606	GNAS_9606	F	0.492	0.0	0.783
GNG4_9606	GNG4_9606	F	1.0	0.0	0.0
GNG10_9606	ADCY1_9606	F	0.167	0.679	0.909
GNAS_9606	GNB3_9606	F	0.568	0.664	0.093
ADCY4_9606	PRKAR2A_9606	F	0.448	0.395	0.383
AQP8_9606	GNB2_9606	F	0.094	0.837	0.894
GNB4_9606	ADCY8_9606	F	0.145	0.59	0.944
AQP3_9606	MYO5B_9606	F	0.067	0.925	0.956
GNG10_9606	ADCY8_9606	F	0.15	0.679	0.899
GNG2_9606	GNB4_9606	F	1.0	0.0	0.0
AQP10_9606	PRKACA_9606	F	0.169	0.444	0.952
ADCY2_9606	AQP6_9606	F	0.072	0.96	0.935
GNB1_9606	GNB1_9606	F	1.0	0.0	0.0
AVPR2_9606	AQP1_9606	F	0.073	0.821	0.974
AVPR2_9606	GNB3_9606	F	0.253	0.563	0.694
ADCY4_9606	AQP5_9606	F	0.474	0.86	0.679
GNG2_9606	ADCY1_9606	F	0.166	0.59	0.949
PRKAR1A_9606	GNB1_9606	F	0.297	0.726	0.47
PRKACB_9606	ADCY5_9606	F	0.629	0.167	0.164
GNG2_9606	PRKAR1B_9606	F	0.149	0.59	0.917
GNG4_9606	AQP7_9606	F	0.107	0.742	0.948
GNG3_9606	GNB3_9606	F	0.836	0.0	0.264
PRKACG_9606	GNG13_9606	F	0.098	0.936	0.59
RAB11A_9606	AQP4_9606	F	0.071	0.942	0.89
PRKAR2A_9606	GNG3_9606	F	0.163	0.895	0.679
AQP3_9606	ADCY1_9606	F	0.074	0.925	0.949
GNAS_9606	GNG7_9606	F	0.336	0.919	0.0
AQP11_9606	PRKAR1B_9606	F	0.191	0.444	0.917
AQP3_9606	GNB5_9606	F	0.092	0.925	0.821
ADCY8_9606	PRKAR2B_9606	F	0.364	0.447	0.478
ADCY1_9606	PRKAR2A_9606	F	0.405	0.412	0.383
GNAS_9606	MYO5B_9606	F	0.496	0.391	0.293
GNAS_9606	AQP8_9606	F	0.075	0.967	0.837
PRKACB_9606	AQP9_9606	F	0.071	0.952	0.969
ADCY1_9606	ADCY9_9606	F	0.872	0.061	0.0
AQP4_9606	GNB2_9606	F	0.114	0.89	0.894
GNG7_9606	GNB1_9606	F	0.578	0.0	0.694
PRKACG_9606	GNG8_9606	F	0.097	0.885	0.679
AQP9_9606	AQP9_9606	F	1.0	0.0	0.0
AVPR2_9606	ADCY4_9606	F	0.089	0.821	0.948
ADCY3_9606	PRKACA_9606	F	0.502	0.2	0.252
AQP2_9606	GNG10_9606	F	0.141	0.941	0.821
ADCY2_9606	ADCY7_9606	F	0.733	0.197	0.0
ADCY9_9606	MYO5B_9606	F	0.433	0.205	0.357
AVP_9606	GNG8_9606	F	0.355	0.798	0.358
RAB11A_9606	AVP_9606	F	0.227	0.759	0.766
GNG10_9606	AVPR2_9606	F	0.31	0.564	0.563
AQP8_9606	ADCY6_9606	F	0.068	0.837	0.951
GNB1_9606	GNG12_9606	F	0.578	0.694	0.0
AQP2_9606	PRKACA_9606	F	0.239	0.842	0.87
GNG4_9606	AQP11_9606	F	0.34	0.742	0.444
AQP1_9606	RAB11A_9606	F	0.204	0.937	0.853
ADCY3_9606	AQP2_9606	F	0.295	0.864	0.842
AVPR2_9606	GNG11_9606	F	0.31	0.563	0.564
ADCY1_9606	PRKACG_9606	F	0.432	0.259	0.177
ADCY8_9606	GNG12_9606	F	0.145	0.944	0.59
GNG2_9606	GNG13_9606	F	1.0	0.0	0.0
RAB11A_9606	RAB11A_9606	F	1.0	0.0	0.0
AQP3_9606	GNB1_9606	F	0.089	0.925	0.874
MYO5B_9606	AQP11_9606	F	0.199	0.956	0.444
GNG13_9606	AQP1_9606	F	0.153	0.59	0.974
ADCY3_9606	GNG12_9606	F	0.169	0.949	0.59
PRKACA_9606	ADCY7_9606	F	0.434	0.33	0.205
PRKACA_9606	GNGT2_9606	F	0.125	0.914	0.679
AQP11_9606	AQP4_9606	F	0.384	0.0	0.783
ADCY3_9606	AVPR2_9606	F	0.08	0.949	0.821
PRKACA_9606	MYO5B_9606	F	0.49	0.21	0.237
AQP5_9606	GNG3_9606	F	0.192	0.868	0.821
GNG7_9606	PRKAR2A_9606	F	0.157	0.59	0.942
RAB11FIP2_9606	PRKACA_9606	F	0.506	0.318	0.798
GNGT2_9606	AQP2_9606	F	0.141	0.821	0.941
ADCY6_9606	GNB3_9606	F	0.307	0.759	0.47
AQP9_9606	GNB2_9606	F	0.121	0.969	0.894
GNG4_9606	ADCY6_9606	F	0.352	0.371	0.87
GNG7_9606	GNG8_9606	F	0.71	0.0	0.564
MIP_9606	PRKAR1B_9606	F	0.131	0.868	0.917
GNB5_9606	GNB3_9606	F	0.836	0.0	0.264
ADCY2_9606	AQP7_9606	F	0.07	0.96	0.948
GNG3_9606	ADCY5_9606	F	0.167	0.679	0.919
AQP1_9606	GNG4_9606	F	0.312	0.937	0.371
AQP4_9606	ADCY9_9606	F	0.079	0.89	0.943
ADCY4_9606	ADCY6_9606	F	0.9	0.0	0.054
PRKACB_9606	AQP5_9606	F	0.315	0.874	0.679
GNAS_9606	PRKACB_9606	F	0.444	0.398	0.302
MYO5B_9606	AVP_9606	F	0.268	0.788	0.766
GNB1_9606	PRKAR1B_9606	F	0.145	0.774	0.851
AQP1_9606	GNG10_9606	F	0.151	0.974	0.821
PRKACA_9606	ADCY9_9606	F	0.434	0.33	0.205
AQP6_9606	ADCY6_9606	F	0.071	0.935	0.951
GNG12_9606	PRKAR1A_9606	F	0.157	0.59	0.942
AQP4_9606	GNG10_9606	F	0.113	0.89	0.821
GNB4_9606	PRKACB_9606	F	0.131	0.59	0.952
GNG11_9606	PRKAR1B_9606	F	0.133	0.821	0.917
GNG5_9606	GNG8_9606	F	1.0	0.0	0.0
GNG10_9606	GNG8_9606	F	1.0	0.0	0.0
GNG13_9606	GNG5_9606	F	0.71	0.0	0.564
ADCY7_9606	GNGT2_9606	F	0.162	0.898	0.679
AVP_9606	ADCY6_9606	F	0.217	0.766	0.785
AQP2_9606	GNG2_9606	F	0.153	0.941	0.59
GNG7_9606	AQP6_9606	F	0.114	0.59	0.935
GNG13_9606	GNB4_9606	F	1.0	0.0	0.0
GNGT1_9606	PRKAR2A_9606	F	0.163	0.679	0.895
GNG8_9606	GNG8_9606	F	1.0	0.0	0.0
GNG11_9606	AQP9_9606	F	0.12	0.821	0.969
ADCY6_9606	ADCY2_9606	F	0.778	0.032	0.095
AVPR2_9606	GNG8_9606	F	0.31	0.563	0.564
GNAS_9606	AQP6_9606	F	0.083	0.967	0.935
ADCY4_9606	AQP6_9606	F	0.093	0.948	0.935
RAB11A_9606	GNB3_9606	F	0.537	0.625	0.264
GNGT1_9606	AQP1_9606	F	0.151	0.821	0.974
GNG8_9606	ADCY8_9606	F	0.15	0.679	0.899
GNG4_9606	ADCY9_9606	F	0.263	0.536	0.893
AQP7_9606	MYO5B_9606	F	0.07	0.948	0.956
GNB2_9606	RAB11FIP2_9606	F	0.335	0.686	0.454
AQP5_9606	AQP7_9606	F	0.657	0.19	0.482
AVPR2_9606	GNG2_9606	F	0.437	0.563	0.0
GNG5_9606	GNG12_9606	F	0.71	0.564	0.0
GNG13_9606	PRKAR1B_9606	F	0.149	0.59	0.917
ADCY7_9606	ADCY1_9606	F	0.872	0.0	0.061
ADCY1_9606	GNG11_9606	F	0.167	0.909	0.679
GNG7_9606	GNG5_9606	F	0.71	0.0	0.564
PRKAR1A_9606	PRKAR1A_9606	F	1.0	0.0	0.0
RAB11FIP2_9606	ADCY2_9606	F	0.415	0.248	0.741
AQP11_9606	PRKACA_9606	F	0.169	0.444	0.952
GNB2_9606	GNB4_9606	F	0.514	0.741	0.0
GNG10_9606	GNB2_9606	F	0.74	0.0	0.365
GNG13_9606	PRKACB_9606	F	0.131	0.59	0.952
ADCY7_9606	GNG10_9606	F	0.162	0.898	0.679
GNB5_9606	AQP6_9606	F	0.102	0.821	0.935
GNB5_9606	GNB4_9606	F	0.71	0.564	0.0
GNG8_9606	GNG2_9606	F	0.71	0.564	0.0
AQP2_9606	RAB11FIP2_9606	F	0.298	0.842	0.549
AQP4_9606	AQP3_9606	F	0.738	0.087	0.415
GNG13_9606	AQP9_9606	F	0.127	0.59	0.969
AQP10_9606	GNB5_9606	F	0.283	0.444	0.821
AQP1_9606	PRKAR1A_9606	F	0.195	0.937	0.851
GNAS_9606	ADCY8_9606	F	0.584	0.386	0.201
GNAS_9606	GNAS_9606	F	1.0	0.0	0.0
PRKAR1B_9606	AQP1_9606	F	0.115	0.851	0.953
AQP3_9606	AQP5_9606	F	0.654	0.415	0.19
GNB2_9606	AQP10_9606	F	0.285	0.894	0.444
AQP10_9606	GNB4_9606	F	0.34	0.444	0.59
AQP7_9606	PRKACA_9606	F	0.057	0.948	0.952
AQP9_9606	GNG5_9606	F	0.12	0.969	0.821
GNGT1_9606	PRKACG_9606	F	0.097	0.679	0.885
AVP_9606	GNB3_9606	F	0.424	0.651	0.33
GNAS_9606	AQP7_9606	F	0.079	0.967	0.948
PRKACG_9606	PRKAR1B_9606	F	0.392	0.493	0.375
GNG7_9606	PRKACB_9606	F	0.131	0.59	0.952
ADCY5_9606	AQP5_9606	F	0.411	0.874	0.679
GNGT1_9606	GNAS_9606	F	0.492	0.0	0.783
AQP3_9606	PRKAR1B_9606	F	0.066	0.925	0.917
ADCY8_9606	GNG4_9606	F	0.26	0.894	0.536
ADCY2_9606	GNAS_9606	F	0.67	0.223	0.311
AQP2_9606	ADCY6_9606	F	0.233	0.842	0.87
AVP_9606	GNAS_9606	F	0.419	0.571	0.712
GNG13_9606	GNB3_9606	F	0.578	0.0	0.694
AQP4_9606	ADCY2_9606	F	0.082	0.89	0.96
AQP7_9606	GNB3_9606	F	0.092	0.948	0.874
ADCY9_9606	ADCY2_9606	F	0.733	0.0	0.197
GNG13_9606	AQP6_9606	F	0.114	0.59	0.935
GNGT1_9606	GNG10_9606	F	1.0	0.0	0.0
PRKAR2B_9606	GNG8_9606	F	0.175	0.906	0.679
AQP2_9606	GNG8_9606	F	0.141	0.941	0.821
GNB5_9606	AQP11_9606	F	0.283	0.821	0.444
GNGT1_9606	ADCY8_9606	F	0.15	0.679	0.899
GNG8_9606	ADCY6_9606	F	0.161	0.679	0.911
AQP5_9606	AVP_9606	F	0.35	0.679	0.858
ADCY6_9606	GNG2_9606	F	0.151	0.951	0.59
GNG7_9606	ADCY5_9606	F	0.16	0.59	0.955
ADCY7_9606	GNG7_9606	F	0.15	0.943	0.59
AQP8_9606	AQP7_9606	F	0.793	0.0	0.482
AVPR2_9606	GNGT1_9606	F	0.31	0.563	0.564
AQP6_9606	GNG11_9606	F	0.102	0.935	0.821
ADCY7_9606	GNG4_9606	F	0.263	0.893	0.536
GNG5_9606	GNB3_9606	F	0.836	0.0	0.264
AQP10_9606	GNG8_9606	F	0.283	0.444	0.821
MYO5B_9606	MYO5B_9606	F	1.0	0.0	0.0
MIP_9606	GNG12_9606	F	0.212	0.868	0.59
PRKACB_9606	ADCY2_9606	F	0.6	0.167	0.199
PRKAR1A_9606	ADCY3_9606	F	0.414	0.383	0.409
PRKAR2B_9606	GNG4_9606	F	0.429	0.855	0.371
GNG12_9606	GNGT2_9606	F	0.71	0.0	0.564
GNG13_9606	AQP8_9606	F	0.113	0.59	0.837
AQP3_9606	AQP7_9606	F	0.934	0.0	0.086
AQP4_9606	ADCY3_9606	F	0.09	0.89	0.949
GNG11_9606	ADCY3_9606	F	0.176	0.679	0.908
GNG7_9606	AQP5_9606	F	0.212	0.59	0.868
GNG7_9606	AQP4_9606	F	0.132	0.59	0.89
ADCY9_9606	ADCY9_9606	F	1.0	0.0	0.0
AQP2_9606	GNG4_9606	F	0.412	0.842	0.371
ADCY4_9606	AQP4_9606	F	0.103	0.948	0.89
GNG12_9606	MYO5B_9606	F	0.154	0.59	0.956
PRKACG_9606	GNB2_9606	F	0.109	0.783	0.654
AQP6_9606	RAB11FIP2_9606	F	0.069	0.935	0.854
MIP_9606	GNAS_9606	F	0.166	0.868	0.967
ADCY6_9606	PRKAR2B_9606	F	0.435	0.406	0.374
AQP3_9606	ADCY3_9606	F	0.075	0.925	0.949
AQP6_9606	GNG3_9606	F	0.102	0.935	0.821
GNG8_9606	MYO5B_9606	F	0.307	0.295	0.826
AQP11_9606	GNG3_9606	F	0.283	0.444	0.821
ADCY5_9606	ADCY5_9606	F	1.0	0.0	0.0
GNGT2_9606	AQP4_9606	F	0.113	0.821	0.89
AVP_9606	PRKAR2B_9606	F	0.391	0.603	0.597
AQP4_9606	GNG5_9606	F	0.113	0.89	0.821
GNG5_9606	ADCY5_9606	F	0.167	0.679	0.919
GNG11_9606	RAB11A_9606	F	0.486	0.257	0.761
AQP8_9606	AQP6_9606	F	0.745	0.0	0.247
ADCY2_9606	GNB2_9606	F	0.34	0.777	0.543
ADCY4_9606	GNAS_9606	F	0.713	0.183	0.334
ADCY7_9606	ADCY7_9606	F	1.0	0.0	0.0
PRKAR1A_9606	PRKACA_9606	F	0.652	0.256	0.314
GNG3_9606	AQP8_9606	F	0.093	0.821	0.837
ADCY5_9606	AVPR2_9606	F	0.075	0.955	0.821
PRKAR2A_9606	GNAS_9606	F	0.326	0.412	0.567
GNB3_9606	PRKACB_9606	F	0.274	0.47	0.767
PRKAR1A_9606	GNG10_9606	F	0.163	0.895	0.679
AQP5_9606	AQP2_9606	F	0.742	0.0	0.371
GNG3_9606	RAB11A_9606	F	0.486	0.257	0.761
GNG3_9606	GNG4_9606	F	0.598	0.564	0.371
RAB11FIP2_9606	GNG13_9606	F	0.159	0.854	0.59
AQP4_9606	AQP4_9606	F	1.0	0.0	0.0
AQP3_9606	ADCY8_9606	F	0.065	0.925	0.944
PRKAR1A_9606	PRKACG_9606	F	0.461	0.371	0.347
GNB4_9606	GNB4_9606	F	1.0	0.0	0.0
PRKACG_9606	GNB4_9606	F	0.098	0.936	0.59
ADCY6_9606	RAB11A_9606	F	0.434	0.34	0.307
PRKACA_9606	RAB11A_9606	F	0.425	0.353	0.307
GNG3_9606	GNG8_9606	F	1.0	0.0	0.0
AQP10_9606	AVP_9606	F	0.225	0.444	0.95
ADCY2_9606	ADCY2_9606	F	1.0	0.0	0.0
GNG3_9606	AQP3_9606	F	0.092	0.821	0.925
GNG13_9606	MYO5B_9606	F	0.154	0.59	0.956
AVP_9606	ADCY5_9606	F	0.249	0.766	0.791
ADCY4_9606	PRKAR1A_9606	F	0.448	0.395	0.383
GNG3_9606	GNG13_9606	F	0.71	0.564	0.0
ADCY5_9606	AQP11_9606	F	0.205	0.955	0.444
PRKAR2B_9606	PRKAR2B_9606	F	1.0	0.0	0.0
AQP6_9606	AQP6_9606	F	1.0	0.0	0.0
AQP7_9606	AQP11_9606	F	0.297	0.897	0.0
ADCY8_9606	AQP4_9606	F	0.075	0.944	0.89
PRKACB_9606	GNG10_9606	F	0.125	0.914	0.679
AQP10_9606	PRKAR1B_9606	F	0.191	0.444	0.917
GNG13_9606	GNG13_9606	F	1.0	0.0	0.0
AVPR2_9606	GNAS_9606	F	0.15	0.563	0.919
MYO5B_9606	GNB2_9606	F	0.472	0.634	0.297
PRKAR2A_9606	AQP3_9606	F	0.068	0.942	0.925
GNG4_9606	AVPR2_9606	F	0.332	0.371	0.563
PRKACA_9606	GNAS_9606	F	0.353	0.353	0.448
AVP_9606	MIP_9606	F	0.167	0.95	0.868
GNG11_9606	AQP2_9606	F	0.141	0.821	0.941
GNG11_9606	PRKAR1A_9606	F	0.163	0.679	0.895
ADCY7_9606	GNB4_9606	F	0.15	0.943	0.59
PRKAR2A_9606	GNB4_9606	F	0.157	0.942	0.59
AVP_9606	GNG11_9606	F	0.355	0.798	0.358
AVPR2_9606	AQP3_9606	F	0.053	0.821	0.925
GNG3_9606	ADCY9_9606	F	0.162	0.679	0.898
GNB5_9606	GNB5_9606	F	1.0	0.0	0.0
ADCY2_9606	GNG10_9606	F	0.162	0.928	0.679
AQP7_9606	GNG10_9606	F	0.095	0.948	0.821
GNGT2_9606	GNGT2_9606	F	1.0	0.0	0.0
AQP8_9606	PRKACB_9606	F	0.056	0.837	0.952
GNG3_9606	GNG3_9606	F	1.0	0.0	0.0
ADCY4_9606	ADCY4_9606	F	1.0	0.0	0.0
PRKACG_9606	RAB11FIP2_9606	F	0.091	0.885	0.703
AQP7_9606	ADCY7_9606	F	0.069	0.948	0.943
ADCY5_9606	ADCY7_9606	F	0.819	0.137	0.0
GNG10_9606	GNB1_9606	F	0.836	0.0	0.264
AQP2_9606	GNB3_9606	F	0.269	0.842	0.694
AQP11_9606	PRKAR1A_9606	F	0.202	0.444	0.942
GNB3_9606	GNG2_9606	F	0.578	0.694	0.0
ADCY3_9606	ADCY3_9606	F	1.0	0.0	0.0
